# Supplementary material for: Depletion of tRNA CCA-adding enzyme in Mycobacterium tuberculosis leads to polyadenylation of transcripts and precursor tRNAs
Source: Sci Rep. 2023 Nov 24;13:20717. doi: 10.1038/s41598-023-47944-6 (PMC10673834; doi:10.1038/s41598-023-47944-6)
Supplement: Supplementary file 1 — Supplementary Information 1. [file 41598_2023_47944_MOESM1_ESM.xlsx]

## Sheet: total RNA SEQ Mtb
Supplementary Table S1
data obtained from total RNA sequencing
						raw reads count									CPM-transformed data
gene	annotation	Log2 Fold Change (FC) values for Cas9 Rv3907c (weak PAM) vs Cas9 empty vector	False Discovery Rate (FDR)	Log2 Average Expression	p value	Cas9_1	Cas9_2	Cas9_3	Cas9 Rv3907c_1	Cas9 Rv3907c_2	Cas9 Rv3907c_3	Cas9 Rv3907c weak PAM_1	Cas9 Rv3907c weak PAM_3	Cas9 Rv3907c weak PAM_2	Cas9_1 CPM	Cas9_2 CPM	Cas9_3 CPM	Cas9 Rv3907c_1 CPM	Cas9 Rv3907c_2 CPM	Cas9 Rv3907c_3 CPM	Cas9 Rv3907c weak PAM_1 CPM	Cas9 Rv3907c weak PAM_3 CPM	Cas9 Rv3907c weak PAM_2 CPM
Rv3229c	desA3	-6.38393	6.60766e-18	6.81446	3.86581e-21	4405	4636	4316	37	40	78	112	62	66	2404.87	2393.63	2328.22	19.728	21.325	21.437	30.269	27.774	27.065
Rv3662c	Rv3662c	-5.203	3.51563e-14	6.70022	6.21371e-16	1922	1942	2609	49	71	115	120	66	75	1049.3	1002.68	1407.4	26.127	37.851	31.606	32.431	29.566	30.756
Rv2030c	Rv2030c	-5.16829	5.75152e-12	9.7579	3.59987e-13	8507	18792	18800	761	682	1472	834	443	544	4644.32	9702.56	10141.5	405.762	363.587	404.558	225.395	198.452	223.081
Rv2029c	pfkB	-5.12522	1.62761e-10	4.99855	1.7349e-11	430	662	698	23	20	41	31	14	32	234.755	341.799	376.528	12.264	10.662	11.268	8.378	6.272	13.122
Rv2485c	lipQ	-4.85331	4.63269e-12	4.88469	2.72185e-13	611	503	427	22	15	38	39	22	18	333.57	259.706	230.34	11.73	7.997	10.444	10.54	9.855	7.381
Rv2028c	Rv2028c	-4.67174	4.45441e-12	4.56265	2.57437e-13	318	340	361	15	17	41	21	26	15	173.609	175.547	194.737	7.998	9.063	11.268	5.675	11.647	6.151
Rv3129	Rv3129	-4.55649	1.83144e-11	6.90149	1.45373e-12	1167	1896	2034	79	132	170	155	81	82	637.113	978.93	1097.22	42.122	70.372	46.722	41.89	36.286	33.626
Rv1737c	narK2	-4.54947	2.81361e-10	7.35524	3.22341e-11	1381	2711	3331	125	126	225	176	118	153	753.944	1399.73	1796.87	66.649	67.173	61.838	47.565	52.861	62.741
Rv1736c	narX	-4.51502	1.36098e-10	7.22858	1.40341e-11	1320	2575	2850	121	123	176	188	101	132	720.642	1329.51	1537.4	64.517	65.574	48.371	50.808	45.245	54.13
Rv3128c	Rv3128c	-4.14582	1.11509e-11	6.34932	8.28966e-13	733	1189	1144	53	67	130	114	76	65	400.175	613.897	617.118	28.259	35.719	35.729	30.809	34.046	26.655
Rv3230c	Rv3230c	-4.10339	3.61502e-14	6.34909	6.58853e-16	1080	1153	1024	43	52	127	152	66	71	589.616	595.309	552.385	22.927	27.722	34.904	41.079	29.566	29.115
Rv2625c	Rv2625c	-4.0392	5.1054e-10	7.08694	6.40703e-11	914	2141	1631	120	130	233	173	100	131	498.99	1105.43	879.825	63.984	69.305	64.037	46.755	44.797	53.72
Rv0083	Rv0083	-3.88294	3.29336e-13	5.58596	1.09779e-14	450	549	455	42	52	81	65	43	39	245.673	283.456	245.445	22.394	27.722	22.262	17.567	19.263	15.993
Rv0086	hycQ	-3.87956	1.7334e-13	5.26404	4.82194e-15	384	371	398	34	33	85	55	31	31	209.641	191.552	214.697	18.129	17.593	23.361	14.864	13.887	12.712
Rv0173	lprK	-3.84797	6.58382e-14	6.064	1.32624e-15	653	668	789	65	53	100	94	64	61	356.499	344.897	425.617	34.658	28.255	27.484	25.404	28.67	25.015
Rv2005c	Rv2005c	-3.81652	1.18777e-09	7.30805	1.72611e-10	955	2058	2166	163	131	235	212	137	169	521.374	1062.57	1168.42	86.911	69.839	64.586	57.295	61.372	69.303
Rv0085	hycP	-3.80454	2.60597e-10	3.51638	2.93719e-11	149	115	145	6	9	11	16	12	15	81.345	59.376	78.219	3.199	4.798	3.023	4.324	5.376	6.151
Rv2031c	hspX	-3.76625	1.09693e-09	10.1605	1.55727e-10	5600	14755	13705	1285	1156	2386	1465	956	1014	3057.27	7618.2	7393.01	685.157	616.286	655.758	395.927	428.263	415.816
Rv3907c	pcnA	-3.69721	1.13462e-10	3.44623	1.1319e-11	124	142	129	5	7	10	16	11	19	67.697	73.317	69.588	2.666	3.732	2.748	4.324	4.928	7.791
MTB000158	ncRv3648c	-3.69633	4.54855e-06	0.816547	1.68853e-06	16	18	26	1	0	4	4	1	1	8.735	9.294	14.025	0.533	0	1.099	1.081	0.448	0.41
Rv3228	Rv3228	-3.63883	1.26343e-15	6.55356	7.2881e-18	967	962	938	81	72	135	165	85	97	527.925	496.694	505.994	43.189	38.385	37.103	44.592	38.078	39.777
Rv0082	Rv0082	-3.61315	2.66378e-11	4.93906	2.24856e-12	245	275	267	26	37	81	50	17	31	133.756	141.986	144.03	13.863	19.725	22.262	13.513	7.616	12.712
Rv1478	Rv1478	-3.60912	2.23736e-12	6.06298	1.15892e-13	737	519	577	56	69	137	103	59	61	402.358	267.967	311.256	29.859	36.785	37.652	27.837	26.43	25.015
Rv2004c	Rv2004c	-3.56878	1.63036e-10	7.05349	1.74374e-11	838	1562	1582	124	94	231	221	122	142	457.498	806.482	853.392	66.116	50.113	63.487	59.727	54.653	58.231
Rv3478	PPE60	-3.55021	6.60766e-18	10.8346	6.33829e-21	15382	15238	15916	1960	1859	3888	2818	1543	1664	8397.66	7867.58	8585.71	1045.06	991.068	1068.56	761.585	691.223	682.364
Rv0696	Rv0696	-3.53867	7.15296e-14	6.18349	1.50133e-15	627	599	657	76	64	168	123	59	63	342.305	309.272	354.411	40.523	34.12	46.172	33.242	26.43	25.835
Rv3149	nuoE	-3.50624	1.03796e-13	5.97606	2.53891e-15	489	466	485	82	75	170	93	39	60	266.965	240.602	261.628	43.722	39.984	46.722	25.134	17.471	24.604
Rv0040c	mtc28	-3.4936	2.76651e-13	7.23437	8.55828e-15	1521	1054	1204	150	162	337	227	130	142	830.376	544.194	649.484	79.979	86.365	92.62	61.348	58.237	58.231
Rv3156	nuoL	-3.42462	1.42745e-15	7.29466	9.73132e-18	1241	1284	1305	178	163	315	263	140	138	677.513	662.946	703.968	94.909	86.898	86.573	71.078	62.716	56.59
Rv2600	Rv2600	-3.41384	1.47666e-12	5.03173	7.01149e-14	255	294	256	33	31	72	51	25	37	139.215	151.796	138.096	17.595	16.527	19.788	13.783	11.199	15.173
Rv0290	eccD3	-3.39722	5.2604e-14	7.79396	1.00919e-15	1691	1621	2034	279	206	477	382	175	214	923.186	836.944	1097.22	148.762	109.823	131.097	103.238	78.395	87.756
Rv3150	nuoF	-3.35891	3.14524e-14	6.20831	5.11979e-16	535	536	573	91	96	165	115	61	65	292.078	276.744	309.099	48.521	51.179	45.348	31.08	27.326	26.655
Rv0171	mce1C	-3.35127	2.91859e-14	7.49853	4.60493e-16	1395	1357	1594	168	214	363	300	174	168	761.588	700.637	859.866	89.577	114.087	99.765	81.077	77.947	68.893
Rv0287	esxG	-3.327	1.01788e-13	6.62859	2.39215e-15	746	683	830	124	115	189	149	94	94	407.272	352.642	447.734	66.116	61.309	51.944	40.268	42.11	38.547
Rv3477	PE31	-3.31662	9.73511e-17	8.35896	2.33456e-19	2445	2374	2346	414	385	797	481	274	327	1334.83	1225.73	1265.52	220.743	205.251	219.044	129.994	122.745	134.094
Rv0289	espG3	-3.25195	1.02674e-13	7.88322	2.47293e-15	1725	1673	2141	286	199	496	416	214	246	941.748	863.792	1154.94	152.494	106.091	136.318	112.427	95.866	100.878
Rv3431c	Rv3431c	-3.24041	7.16342e-11	5.03073	6.81985e-12	238	276	271	22	42	69	67	30	29	129.934	142.503	146.188	11.73	22.391	18.964	18.107	13.439	11.892
Rv0697	Rv0697	-3.21618	9.09266e-11	4.07057	8.83837e-12	124	144	141	11	18	32	28	18	19	67.697	74.349	76.061	5.865	9.596	8.795	7.567	8.064	7.791
Rv0034	Rv0034	-3.18863	3.26734e-05	1.29965	1.44797e-05	14	13	20	2	2	9	1	3	4	7.643	6.712	10.789	1.066	1.066	2.474	0.27	1.344	1.64
Rv3133c	devR	-3.17894	2.92365e-09	7.20579	4.78862e-10	683	1326	1549	164	144	282	246	148	163	372.878	684.632	835.591	87.444	76.769	77.504	66.483	66.3	66.842
Rv3130c	tgs1	-3.16911	6.03455e-12	10.2375	3.86385e-13	6643	11198	10822	1175	1274	2192	2005	1270	1370	3626.69	5781.68	5837.81	626.505	679.194	602.44	541.866	568.927	561.802
Rv1739c	Rv1739c	-3.16495	2.3353e-11	7.70812	1.95449e-12	1117	1817	1931	220	205	429	358	194	243	609.816	938.142	1041.66	117.303	109.289	117.904	96.752	86.907	99.648
Rv0172	mce1D	-3.13577	1.59077e-14	7.16867	2.05999e-16	1046	1052	1191	159	130	267	242	138	182	571.054	543.162	642.472	84.778	69.305	73.381	65.402	61.82	74.634
Rv3157	nuoM	-3.13301	1.1326e-14	6.68768	1.30372e-16	743	754	805	108	95	225	175	101	118	405.634	389.3	434.248	57.585	50.646	61.838	47.295	45.245	48.389
Rv3647c	Rv3647c	-3.10952	1.21232e-13	6.7277	3.05259e-15	799	753	920	102	94	207	218	103	113	436.207	388.784	496.284	54.386	50.113	56.891	58.916	46.141	46.338
Rv0291	mycP3	-3.07191	1.9202e-14	8.05262	2.67079e-16	1755	1717	2044	340	288	580	484	225	289	958.126	886.51	1102.61	181.287	153.538	159.405	130.805	100.794	118.512
Rv3663c	dppD	-3.06564	4.50996e-11	5.04976	4.10979e-12	229	191	254	36	41	73	46	36	38	125.02	98.616	137.017	19.195	21.858	20.063	12.432	16.127	15.583
Rv1997	ctpF	-3.06485	8.38813e-10	7.08774	1.13853e-10	648	1079	1318	157	142	269	252	140	136	353.77	557.102	710.98	83.712	75.703	73.931	68.105	62.716	55.77
Rv3134c	Rv3134c	-3.05374	1.85014e-09	8.74738	2.86172e-10	1799	3243	4269	529	528	879	668	429	481	982.148	1674.4	2302.86	282.061	281.487	241.581	180.532	192.181	197.246
Rv0695	Rv0695	-3.04955	1.51203e-13	6.58565	4.06108e-15	662	643	749	114	87	199	151	99	122	361.413	331.99	404.04	60.784	46.381	54.692	40.809	44.349	50.029
Rv3127	Rv3127	-3.02972	5.75152e-12	8.89035	3.58553e-13	2429	3980	3737	555	486	1016	835	511	487	1326.09	2054.93	2015.88	295.924	259.096	279.233	225.665	228.915	199.706
Rv3508	PE_PGRS54	-3.02169	7.24933e-16	10.6489	3.82459e-18	9967	9979	10095	2515	2047	3977	2666	1486	1474	5441.39	5152.29	5445.64	1340.99	1091.29	1093.02	720.506	665.689	604.45
Rv0169	mce1A	-2.99816	2.91859e-14	6.7687	4.50825e-16	795	752	879	104	109	190	207	114	135	434.023	388.268	474.167	55.452	58.11	52.219	55.943	51.069	55.36
Rv1738	Rv1738	-2.97789	4.9687e-10	9.16002	6.2079e-11	2412	4558	4798	761	696	1160	908	616	611	1316.81	2353.36	2588.23	405.762	371.051	318.809	245.394	275.952	250.556
Rv1662	pks8	-2.96053	2.73159e-09	4.00551	4.43474e-10	106	99	138	18	12	32	25	24	17	57.87	51.115	74.443	9.598	6.397	8.795	6.756	10.751	6.971
Rv2482c	plsB2	-2.95817	1.50572e-13	6.39303	4.00804e-15	520	555	600	89	95	197	135	93	95	283.889	286.554	323.663	47.454	50.646	54.143	36.485	41.662	38.957
Rv1196	PPE18	-2.92982	3.50552e-13	8.7168	1.20213e-14	2152	3110	2633	588	493	1089	692	437	414	1174.87	1605.73	1420.34	313.519	262.828	299.296	187.018	195.764	169.771
Rv3151	nuoG	-2.92931	2.38626e-14	7.9112	3.37625e-16	1480	1526	1620	327	250	599	445	243	235	807.993	787.894	873.891	174.355	133.28	164.627	120.265	108.858	96.368
Rv1164	narI	-2.91271	3.76323e-10	4.3124	4.56641e-11	122	123	138	30	22	35	31	18	27	66.605	63.507	74.443	15.996	11.729	9.619	8.378	8.064	11.072
Rv0174	mce1F	-2.89058	7.34429e-14	8.13649	1.56749e-15	1696	1863	1900	336	298	643	417	325	355	925.916	961.892	1024.93	179.154	158.869	176.719	112.697	145.591	145.576
Rv0084	hycD	-2.868	1.52088e-12	5.86165	7.28746e-14	395	364	392	64	58	123	97	81	61	215.647	187.938	211.46	34.125	30.921	33.805	26.215	36.286	25.015
Rv1220c	Rv1220c	-2.84896	3.48027e-10	6.08919	4.15629e-11	460	462	295	93	99	168	111	77	62	251.133	238.537	159.134	49.587	52.779	46.172	29.999	34.494	25.425
Rv0288	esxH	-2.84715	5.4473e-13	6.41999	2.0509e-14	513	477	573	117	91	228	139	87	99	280.068	246.282	309.099	62.384	48.514	62.663	37.566	38.974	40.597
Rv1745c	idi	-2.83836	2.23736e-12	5.19286	1.15718e-13	231	247	230	42	34	87	63	41	44	126.112	127.529	124.071	22.394	18.126	23.911	17.026	18.367	18.043
Rv3132c	devS	-2.83074	4.49885e-11	8.36034	4.08889e-12	1510	2505	2535	369	385	659	591	359	395	824.371	1293.37	1367.48	196.749	205.251	181.117	159.722	160.823	161.979
Rv0280	PPE3	-2.82959	3.7071e-09	7.4438	6.27629e-10	1355	925	2098	111	130	280	381	232	261	739.75	477.59	1131.74	59.185	69.305	76.954	102.968	103.93	107.029
Rv3332	nagA	-2.82185	1.14253e-13	7.69883	2.84948e-15	1211	1147	1475	257	249	518	386	204	226	661.134	592.212	795.672	137.031	132.747	142.365	104.319	91.387	92.677
Rv1477	ripA	-2.79863	3.14995e-12	7.5813	1.7676e-13	1506	989	1140	228	227	424	361	196	220	822.187	510.634	614.96	121.569	121.018	116.53	97.563	87.803	90.216
Rv3153	nuoI	-2.78723	1.48517e-11	5.39106	1.1397e-12	215	228	265	68	50	118	67	44	42	117.377	117.719	142.951	36.257	26.656	32.431	18.107	19.711	17.223
MTB000080	MTS2975	-2.76062	1.47922e-08	3.34086	3.01874e-09	78	82	91	8	3	18	27	18	11	42.583	42.338	49.089	4.266	1.599	4.947	7.297	8.064	4.511
Rv2349c	plcC	-2.678	1.00244e-10	5.04036	9.90416e-12	211	215	164	38	38	77	61	30	47	115.194	111.007	88.468	20.261	20.259	21.162	16.486	13.439	19.274
Rv0166	fadD5	-2.65833	2.80373e-13	7.59856	8.86237e-15	1339	1251	1644	150	161	287	472	254	282	731.015	645.908	886.838	79.979	85.832	78.878	127.561	113.785	115.641
Rv1158c	Rv1158c	-2.64804	1.76411e-11	7.35302	1.39183e-12	1081	908	683	238	239	435	296	167	170	590.162	468.813	368.437	126.901	127.415	119.554	79.996	74.812	69.713
Rv0087	hycE	-2.59997	5.34576e-11	4.58862	4.94836e-12	141	136	148	27	30	49	51	24	30	76.978	70.219	79.837	14.396	15.994	13.467	13.783	10.751	12.302
Rv3154	nuoJ	-2.59899	4.52417e-12	5.5733	2.63639e-13	280	266	310	47	54	111	100	51	61	152.863	137.339	167.226	25.06	28.788	30.507	27.026	22.847	25.015
Rv0286	PPE4	-2.58535	7.32933e-13	8.11519	2.88252e-14	1434	1363	1821	392	339	668	523	320	308	782.879	703.735	982.318	209.013	180.727	183.59	141.345	143.352	126.303
Rv2626c	hrp1	-2.58319	1.15645e-07	8.70079	2.96461e-08	1304	3674	2893	523	513	840	804	458	548	711.907	1896.94	1560.6	278.861	273.49	230.862	217.287	205.172	224.721
Rv3823c	mmpL8	-2.57519	2.28959e-13	7.25483	6.86328e-15	921	835	1059	162	160	299	326	188	195	502.812	431.122	571.266	86.378	85.299	82.176	88.104	84.219	79.965
Rv1230c	Rv1230c	-2.56069	3.33854e-13	5.99591	1.12085e-14	378	350	353	82	71	147	121	77	77	206.366	180.71	190.422	43.722	37.851	40.401	32.701	34.494	31.576
Rv1195	PE13	-2.55668	2.86687e-12	6.56631	1.58812e-13	427	565	491	136	131	257	156	103	117	233.117	291.717	264.865	72.515	69.839	70.633	42.16	46.141	47.979
Rv0081	Rv0081	-2.55521	8.66738e-09	3.99906	1.64202e-09	85	95	106	15	14	42	29	15	30	46.405	49.05	57.181	7.998	7.464	11.543	7.837	6.72	12.302
Rv0570	nrdZ	-2.55292	5.27435e-10	7.5139	6.68362e-11	788	1244	1427	179	178	391	381	245	234	430.201	642.294	769.779	95.442	94.895	107.461	102.968	109.754	95.957
Rv3906c	Rv3906c	-2.54949	3.43737e-09	4.08564	5.75367e-10	102	108	89	14	21	40	32	16	29	55.686	55.762	48.01	7.465	11.195	10.993	8.648	7.168	11.892
Rv3152	nuoH	-2.54707	8.01105e-13	6.30978	3.2659e-14	434	466	425	100	86	195	138	105	98	236.938	240.602	229.262	53.32	45.848	53.593	37.296	47.037	40.187
Rv1163	narJ	-2.52161	8.37764e-12	5.35078	5.90654e-13	204	217	206	64	59	101	76	38	50	111.372	112.04	111.124	34.125	31.454	27.758	20.54	17.023	20.504
Rv2624c	Rv2624c	-2.5125	9.98003e-10	7.95022	1.38093e-10	900	1723	1426	339	336	627	473	238	327	491.347	889.608	769.24	180.753	179.128	172.322	127.832	106.618	134.094
Rv1312	Rv1312	-2.48397	1.10907e-09	5.30348	1.57717e-10	214	244	166	47	55	114	78	34	55	116.831	125.98	89.547	25.06	29.322	31.331	21.08	15.231	22.554
Rv2083	Rv2083	-2.46811	1.05362e-11	5.79306	7.75686e-13	268	248	301	91	80	148	94	56	71	146.312	128.046	162.371	48.521	42.65	40.676	25.404	25.087	29.115
Rv3805c	aftB	-2.46485	6.60522e-13	7.02172	2.55022e-14	710	645	694	161	177	319	238	174	147	387.618	333.022	374.371	85.845	94.362	87.673	64.321	77.947	60.281
Rv0694	lldD1	-2.45051	7.42586e-15	7.92934	7.55421e-17	1240	1340	1237	321	318	622	486	270	298	676.967	691.86	667.286	171.156	169.532	170.948	131.345	120.953	122.202
Rv0292	eccE3	-2.43567	4.54013e-13	7.0336	1.67669e-14	678	647	803	163	156	309	275	149	167	370.148	334.055	433.169	86.911	83.167	84.924	74.321	66.748	68.482
Rv3131	Rv3131	-2.41839	1.59966e-10	9.80751	1.69173e-11	3511	5608	6048	1082	1054	1895	1850	1133	1168	1916.8	2895.49	3262.53	576.918	561.907	520.814	499.976	507.554	478.967
Rv2762c	Rv2762c	-2.41502	2.36373e-08	4.08022	5.11859e-09	84	76	83	19	33	46	27	15	27	45.859	39.24	44.773	10.131	17.593	12.642	7.297	6.72	11.072
Rv0108c	Rv0108c	-2.40489	3.51563e-14	7.71569	6.08963e-16	1028	1065	1117	306	265	535	428	216	274	561.227	549.874	602.553	163.158	141.277	147.037	115.67	96.762	112.36
Rv0746	PE_PGRS9	-2.4036	8.14324e-12	5.69359	5.70222e-13	250	241	241	74	84	149	85	63	60	136.485	124.432	130.005	39.457	44.782	40.951	22.972	28.222	24.604
Rv0080	Rv0080	-2.37344	3.54711e-07	6.71001	1.02415e-07	309	656	760	123	130	289	202	129	135	168.696	338.702	409.974	65.583	69.305	79.428	54.592	57.789	55.36
Rv3148	nuoD	-2.36544	7.60297e-12	6.17834	5.14157e-13	348	349	389	90	93	198	123	89	105	189.987	180.193	209.842	47.988	49.58	54.417	33.242	39.87	43.058
Rv0574c	Rv0574c	-2.36065	1.1949e-07	4.9226	3.08039e-08	113	202	212	39	29	54	61	41	46	61.691	104.295	114.361	20.795	15.46	14.841	16.486	18.367	18.863
Rv3146	nuoB	-2.35982	3.2281e-10	4.89654	3.81643e-11	141	139	165	43	38	69	51	41	38	76.978	71.768	89.007	22.927	20.259	18.964	13.783	18.367	15.583
Rv3479	Rv3479	-2.35896	6.21503e-13	7.80322	2.38466e-14	1197	1127	1401	237	268	446	511	280	303	653.491	581.885	755.754	126.367	142.876	122.577	138.102	125.433	124.253
Rv1549	fadD11_1	-2.35102	5.92991e-06	2.78528	2.25678e-06	41	34	54	7	2	20	15	13	9	22.384	17.555	29.13	3.732	1.066	5.497	4.054	5.824	3.691
Rv1217c	Rv1217c	-2.3499	9.43179e-09	6.90447	1.80719e-09	750	453	862	152	103	268	262	141	186	409.456	233.89	464.996	81.046	54.911	73.656	70.807	63.164	76.274
Rv3158	nuoN	-2.34561	2.28959e-13	7.10442	6.86142e-15	742	761	737	165	152	295	319	145	207	405.088	392.915	397.566	87.977	81.034	81.077	86.212	64.956	84.885
Rv3313c	add	-2.3435	1.1261e-09	4.90469	1.60678e-10	174	123	159	36	40	75	56	37	40	94.994	63.507	85.771	19.195	21.325	20.613	15.134	16.575	16.403
Rv1733c	Rv1733c	-2.33779	9.0435e-08	7.23304	2.24678e-08	487	1075	1062	175	168	299	328	192	214	265.873	555.037	572.884	93.309	89.564	82.176	88.644	86.011	87.756
Rv3487c	lipF	-2.33695	1.06702e-11	7.91053	7.88109e-13	1449	1144	1689	225	226	472	589	337	340	791.068	590.663	911.112	119.969	120.485	129.722	159.182	150.967	139.425
Rv1552	frdA	-2.33392	1.20979e-06	2.85147	3.9543e-07	46	36	56	3	8	14	20	8	12	25.113	18.587	30.209	1.6	4.265	3.848	5.405	3.584	4.921
Rv0285	PE5	-2.33376	3.12961e-11	5.97827	2.66429e-12	304	277	313	106	71	196	113	77	76	165.966	143.019	168.844	56.519	37.851	53.868	30.539	34.494	31.166
Rv1198	esxL	-2.33362	1.5691e-13	8.02548	4.25201e-15	1199	1402	1275	358	365	644	560	303	304	654.583	723.871	687.785	190.884	194.588	176.994	151.344	135.736	124.663
Rv3702c	Rv3702c	-2.3325	1.76659e-06	3.16165	5.9484e-07	46	38	46	13	10	19	11	20	11	25.113	19.62	24.814	6.932	5.331	5.222	2.973	8.959	4.511
Rv1553	frdB	-2.31663	0.00023227	0.918347	0.000119143	9	8	17	1	2	2	3	2	4	4.913	4.131	9.17	0.533	1.066	0.55	0.811	0.896	1.64
Rv1033c	trcR	-2.30902	6.649e-10	4.72144	8.65805e-11	150	133	131	29	37	54	58	26	42	81.891	68.67	70.666	15.463	19.725	14.841	15.675	11.647	17.223
Rv3145	nuoA	-2.30615	3.29525e-11	5.16134	2.86063e-12	203	195	197	40	34	72	78	40	64	110.826	100.681	106.269	21.328	18.126	19.788	21.08	17.919	26.245
Rv2319c	Rv2319c	-2.27961	3.54315e-06	2.74319	1.28337e-06	26	26	23	11	16	29	9	9	5	14.194	13.424	12.407	5.865	8.53	7.97	2.432	4.032	2.05
Rv3799c	accD4	-2.27119	2.71909e-15	9.08655	2.34742e-17	2620	2588	2522	783	757	1454	1107	638	673	1430.37	1336.22	1360.46	417.492	403.571	399.611	299.175	285.807	275.98
Rv2483c	plsC	-2.2689	1.31122e-12	6.1706	6.10014e-14	363	391	367	84	88	161	172	82	98	198.177	201.879	197.974	44.788	46.914	44.249	46.484	36.734	40.187
Rv1311	atpC	-2.25744	2.09655e-10	5.84105	2.29766e-11	241	290	208	97	98	189	99	54	78	131.572	149.731	112.203	51.72	52.246	51.944	26.755	24.191	31.986
Rv2033c	Rv2033c	-2.23111	1.0277e-11	6.85497	7.5117e-13	605	644	482	141	150	282	258	127	169	330.294	332.506	260.01	75.181	79.968	77.504	69.726	56.893	69.303
Rv3084	lipR	-2.22091	1.72565e-08	4.09055	3.59614e-09	77	85	92	24	17	46	46	19	18	42.037	43.887	49.628	12.797	9.063	12.642	12.432	8.511	7.381
Rv2054	Rv2054	-2.22	3.20532e-09	5.50194	5.34221e-10	177	242	234	66	58	119	112	59	43	96.632	124.948	126.229	35.191	30.921	32.705	30.269	26.43	17.633
Rv0168	yrbE1B	-2.21068	2.37508e-11	6.07285	1.99347e-12	370	368	413	68	52	142	195	85	99	201.998	190.003	222.788	36.257	27.722	39.027	52.7	38.078	40.597
Rv1310	atpD	-2.20334	1.2423e-11	8.90662	9.44389e-13	2082	2486	1643	864	758	1513	955	513	552	1136.65	1283.56	886.298	460.681	404.104	415.826	258.096	229.81	226.361
Rv3085	Rv3085	-2.20173	1.36355e-08	3.91211	2.73365e-09	71	65	77	25	16	39	33	15	21	38.762	33.56	41.537	13.33	8.53	10.719	8.918	6.72	8.612
Rv3648c	cspA	-2.18359	2.91859e-14	10.3305	4.61936e-16	5451	5893	5848	1941	1999	3565	2409	1615	1629	2975.92	3042.64	3154.64	1034.93	1065.7	979.789	651.05	723.477	668.011
Rv2739c	Rv2739c	-2.1753	3.37494e-12	6.04723	1.91813e-13	313	294	329	87	84	179	147	81	84	170.88	151.796	177.475	46.388	44.782	49.196	39.728	36.286	34.446
Rv3147	nuoC	-2.16883	1.49892e-10	5.33347	1.5744e-11	186	175	184	68	57	94	78	45	59	101.545	90.355	99.257	36.257	30.388	25.835	21.08	20.159	24.194
Rv0118c	oxcA	-2.16458	4.84941e-12	6.13512	2.90732e-13	349	390	334	87	80	143	172	84	105	190.533	201.362	180.173	46.388	42.65	39.301	46.484	37.63	43.058
Rv1251c	Rv1251c	-2.15972	6.78735e-11	6.58288	6.42926e-12	481	454	387	113	141	297	218	103	126	262.598	234.406	208.763	60.251	75.17	81.626	58.916	46.141	51.669
Rv0242c	fabG4	-2.15428	4.18597e-13	8.06747	1.51578e-14	1310	1331	1183	348	339	699	651	292	374	715.183	687.213	638.156	185.552	180.727	192.11	175.938	130.808	153.368
Rv2006	otsB1	-2.1352	3.21937e-08	8.71757	7.172e-09	1242	2646	2334	551	564	1026	866	572	578	678.059	1366.16	1259.05	293.791	300.679	281.981	234.043	256.241	237.023
Rv1718	Rv1718	-2.13325	7.77369e-08	3.61175	1.89589e-08	57	54	65	12	16	34	31	15	14	31.119	27.881	35.064	6.398	8.53	9.344	8.378	6.72	5.741
Rv3794	embA	-2.13267	2.20979e-13	7.80264	6.51809e-15	1021	1085	969	306	304	596	514	244	310	557.406	560.2	522.716	163.158	162.068	163.802	138.912	109.306	127.123
Rv3806c	ubiA	-2.12708	2.81361e-10	5.92015	3.2252e-11	272	236	307	75	85	195	128	75	76	148.496	121.85	165.608	39.99	45.315	53.593	34.593	33.598	31.166
Rv3824c	papA1	-2.11774	1.15334e-10	6.3969	1.15851e-11	398	363	488	102	85	204	173	127	129	217.284	187.422	263.246	54.386	45.315	56.066	46.755	56.893	52.9
Rv1639c	Rv1639c	-2.11696	1.64425e-13	8.55681	4.49508e-15	1825	1719	2065	435	424	867	896	513	539	996.342	887.543	1113.94	231.94	226.042	238.283	242.151	229.81	221.03
Rv0597c	Rv0597c	-2.11161	3.01746e-13	7.19617	9.76875e-15	733	707	794	156	169	305	358	199	222	400.175	365.034	428.315	83.179	90.097	83.825	96.752	89.147	91.037
Rv0241c	htdX	-2.09136	2.37691e-12	7.23142	1.25401e-13	700	809	628	192	179	378	354	183	218	382.159	417.698	338.768	102.374	95.428	103.888	95.671	81.979	89.396
Rv1717	Rv1717	-2.0792	1.88996e-05	1.86839	8.00853e-06	16	18	24	3	3	7	11	5	4	8.735	9.294	12.947	1.6	1.599	1.924	2.973	2.24	1.64
Rv1550	fadD11	-2.07561	8.05151e-07	3.36277	2.52358e-07	61	53	65	13	6	14	37	18	11	33.302	27.365	35.064	6.932	3.199	3.848	10	8.064	4.511
Rv2007c	fdxA	-2.0669	1.00905e-06	8.72312	3.22827e-07	1028	2630	2513	576	620	1033	929	552	564	561.227	1357.9	1355.61	307.121	330.534	283.905	251.069	247.281	231.282
Rv2190c	Rv2190c	-2.06457	8.44729e-13	8.9126	3.50527e-14	1973	1921	2374	718	665	1416	949	619	662	1077.14	991.838	1280.63	382.835	354.524	389.167	256.474	277.296	271.469
Rv1365c	rsfA	-2.06006	1.18912e-05	3.9966	4.82493e-06	75	72	69	15	25	56	44	8	35	40.946	37.175	37.221	7.998	13.328	15.391	11.891	3.584	14.353
Rv0655	mkl	-2.05812	2.6673e-14	8.70821	3.89659e-16	2075	2027	2005	506	433	982	1026	564	629	1132.83	1046.57	1081.58	269.797	230.841	269.889	277.284	252.657	257.937
Rv3511	PE_PGRS55	-2.05396	6.84851e-12	7.34293	4.43429e-13	713	646	835	220	226	417	381	196	220	389.256	333.538	450.431	117.303	120.485	114.606	102.968	87.803	90.216
Rv2946c	pks1	-2.0489	3.72429e-13	8.82551	1.30395e-14	2137	1782	2101	657	621	1192	1009	594	589	1166.68	920.071	1133.36	350.31	331.067	327.604	272.69	266.096	241.534
Rv0569	Rv0569	-2.04868	3.85834e-08	6.50173	8.78997e-09	288	434	535	141	125	193	192	121	129	157.231	224.08	288.6	75.181	66.64	53.043	51.889	54.205	52.9
Rv0630c	recB	-2.04278	2.09731e-10	5.56005	2.30352e-11	200	222	240	57	54	129	123	57	63	109.188	114.622	129.465	30.392	28.788	35.454	33.242	25.534	25.835
Rv2633c	Rv2633c	-2.04202	4.16575e-11	6.18561	3.68501e-12	332	320	352	81	107	172	157	89	121	181.252	165.22	189.882	43.189	57.044	47.272	42.43	39.87	49.619
Rv2381c	mbtD	-2.04169	7.0731e-08	3.78561	1.70297e-08	68	64	61	20	17	27	34	13	24	37.124	33.044	32.906	10.664	9.063	7.421	9.189	5.824	9.842
Rv2623	TB31_7	-2.0384	8.28158e-09	9.67436	1.55702e-09	2467	4665	4323	1102	1138	1957	1810	1019	1219	1346.84	2408.6	2331.99	587.582	606.689	537.853	489.166	456.485	499.881
Rv2894c	xerC	-2.03754	5.1054e-10	6.77997	6.42766e-11	620	462	397	151	140	310	230	139	163	338.483	238.537	214.157	80.513	74.637	85.199	62.159	62.268	66.842
Rv1638A	Rv1638A	-2.03126	1.71627e-11	5.94838	1.34585e-12	304	268	311	82	65	140	151	77	97	165.966	138.372	167.766	43.722	34.653	38.477	40.809	34.494	39.777
Rv3753c	Rv3753c	-2.02949	5.67557e-10	5.36832	7.29522e-11	168	189	186	59	45	125	79	55	66	91.718	97.583	100.336	31.459	23.99	34.354	21.35	24.639	27.065
Rv2084	Rv2084	-2.02879	1.62451e-09	5.42981	2.47378e-10	183	157	218	72	54	122	94	47	63	99.907	81.061	117.598	38.39	28.788	33.53	25.404	21.055	25.835
Rv0572c	Rv0572c	-2.01142	5.33874e-06	5.82559	2.01131e-06	136	329	300	99	84	135	111	68	87	74.248	169.867	161.832	52.786	44.782	37.103	29.999	30.462	35.676
Rv3701c	Rv3701c	-2.0111	9.43179e-09	4.33638	1.80517e-09	84	108	95	28	21	45	55	25	27	45.859	55.762	51.247	14.929	11.195	12.368	14.864	11.199	11.072
Rv0879c	Rv0879c	-2.00713	3.61269e-08	4.4683	8.14371e-09	102	103	144	22	21	37	55	44	31	55.686	53.18	77.679	11.73	11.195	10.169	14.864	19.711	12.712
Rv2761c	hsdS	-2.00647	3.4605e-09	4.90561	5.81729e-10	140	138	130	33	41	74	69	52	34	76.432	71.251	70.127	17.595	21.858	20.338	18.648	23.295	13.943
Rv3807c	Rv3807c	-2.00633	2.36163e-10	5.45389	2.63347e-11	212	168	184	65	57	125	91	52	67	115.739	86.741	99.257	34.658	30.388	34.354	24.593	23.295	27.475
Rv3143	Rv3143	-1.99848	1.98507e-11	6.2165	1.60424e-12	330	318	367	99	81	203	183	94	106	180.161	164.188	197.974	52.786	43.183	55.792	49.457	42.11	43.468
Rv1998c	Rv1998c	-1.99746	2.46214e-09	5.47028	3.95006e-10	168	235	207	62	44	121	102	53	73	91.718	121.334	111.664	33.058	23.457	33.255	27.566	23.743	29.935
Rv2032	acg	-1.98953	4.24889e-08	8.33712	9.76124e-09	939	1775	1790	407	471	755	693	438	497	512.639	916.456	965.596	217.011	251.099	207.501	187.288	196.212	203.807
Rv2910c	Rv2910c	-1.98747	2.76425e-07	3.53168	7.78232e-08	50	56	45	20	12	28	26	18	13	27.297	28.914	24.275	10.664	6.397	7.695	7.027	8.064	5.331
Rv1434	Rv1434	-1.98403	6.31279e-09	5.52891	1.14448e-09	243	182	184	47	72	135	100	60	69	132.664	93.969	99.257	25.06	38.385	37.103	27.026	26.878	28.295
Rv2627c	Rv2627c	-1.97899	5.17153e-10	8.53296	6.53572e-11	1318	1928	2061	426	461	793	827	542	605	719.55	995.452	1111.78	227.141	245.768	217.945	223.503	242.802	248.095
Rv2153c	murG	-1.9784	4.16575e-11	7.46855	3.70622e-12	893	716	712	226	254	491	446	196	256	487.525	369.68	384.081	120.502	135.412	134.944	120.535	87.803	104.979
Rv1713	engA	-1.97193	1.97258e-12	6.76488	1.00284e-13	469	441	465	153	164	288	225	144	157	256.046	227.694	250.839	81.579	87.432	79.153	60.808	64.508	64.382
Rv3825c	pks2	-1.96594	1.37273e-13	10.1457	3.55526e-15	5477	4964	5977	1242	1195	2520	2819	1682	1804	2990.12	2562.98	3224.23	662.229	637.077	692.586	761.856	753.492	739.774
Rv3692	moxR2	-1.96445	2.91191e-12	6.31339	1.62704e-13	354	347	327	111	102	222	185	104	108	193.263	179.161	176.397	59.185	54.378	61.014	49.998	46.589	44.288
Rv2196	qcrB	-1.96275	3.38325e-14	9.40628	5.76045e-16	2587	2895	2730	1069	1035	2110	1438	797	942	1412.35	1494.73	1472.67	569.987	551.778	579.903	388.63	357.035	386.29
Rv0973c	accA2	-1.96026	2.25287e-09	5.32689	3.57109e-10	185	160	205	65	39	86	91	59	61	100.999	82.61	110.585	34.658	20.792	23.636	24.593	26.43	25.015
Rv0943c	Rv0943c	-1.95843	2.72013e-06	2.59166	9.68027e-07	28	24	27	8	7	13	12	7	11	15.286	12.392	14.565	4.266	3.732	3.573	3.243	3.136	4.511
Rv2003c	Rv2003c	-1.94652	1.54502e-07	6.24288	4.08838e-08	224	430	359	126	94	181	188	103	94	122.291	222.015	193.659	67.183	50.113	49.745	50.808	46.141	38.547
Rv1996	Rv1996	-1.94564	1.3144e-10	8.5903	1.34043e-11	1332	1877	1986	495	487	964	853	527	610	727.193	969.12	1071.33	263.932	259.629	264.942	230.53	236.082	250.145
Rv3689	Rv3689	-1.94544	1.83898e-12	7.09552	9.26105e-14	608	592	588	195	174	338	312	161	229	331.932	305.658	317.19	103.973	92.763	92.894	84.32	72.124	93.907
Rv3144c	PPE52	-1.92726	2.52099e-11	7.16459	2.12199e-12	622	550	680	189	180	402	315	220	195	339.575	283.972	366.818	100.774	95.961	110.484	85.131	98.554	79.965
Rv0255c	cobQ1	-1.92012	3.43253e-08	5.23256	7.67175e-09	135	146	173	57	42	151	81	48	50	73.702	75.382	93.323	30.392	22.391	41.5	21.891	21.503	20.504
Rv1613	trpA	-1.91653	1.6826e-10	6.15889	1.81172e-11	257	269	307	130	111	207	145	101	86	140.307	138.888	165.608	69.315	59.176	56.891	39.187	45.245	35.266
Rv3703c	Rv3703c	-1.9018	2.05755e-09	5.47424	3.21215e-10	179	190	197	62	49	120	82	70	78	97.723	98.1	106.269	33.058	26.123	32.98	22.161	31.358	31.986
Rv3432c	gadB	-1.90158	3.79213e-09	4.82392	6.43844e-10	119	115	105	40	41	87	57	45	35	64.967	59.376	56.641	21.328	21.858	23.911	15.405	20.159	14.353
Rv3433c	Rv3433c	-1.90144	1.62761e-10	5.44738	1.7369e-11	204	174	207	56	50	105	109	56	70	111.372	89.839	111.664	29.859	26.656	28.858	29.458	25.087	28.705
Rv0167	yrbE1A	-1.90139	5.75152e-12	8.03629	3.59446e-13	1222	1149	1408	274	256	612	719	369	442	667.14	593.244	759.53	146.096	136.478	168.199	194.315	165.302	181.253
Rv0039c	Rv0039c	-1.89985	5.51414e-10	5.76838	7.0745e-11	276	227	232	65	68	135	156	63	81	150.68	117.203	125.15	34.658	36.252	37.103	42.16	28.222	33.216
Rv3083	Rv3083	-1.89726	3.87135e-10	5.74408	4.71618e-11	238	200	225	86	71	149	136	70	64	129.934	103.263	121.374	45.855	37.851	40.951	36.755	31.358	26.245
Rv3793	embC	-1.89502	1.16836e-11	7.19084	8.76971e-13	551	609	646	222	187	440	362	186	190	300.813	314.435	348.478	118.37	99.693	120.928	97.833	83.323	77.914
Rv0459	Rv0459	-1.89446	1.04775e-09	5.45984	1.46233e-10	166	206	187	55	62	125	109	48	70	90.626	106.361	100.875	29.326	33.053	34.354	29.458	21.503	28.705
Rv2567	Rv2567	-1.89249	3.94418e-11	6.57077	3.45234e-12	428	387	396	111	127	282	221	138	132	233.663	199.813	213.618	59.185	67.706	77.504	59.727	61.82	54.13
Rv0993	galU	-1.88709	7.87786e-12	6.00673	5.44083e-13	265	286	288	85	77	161	154	86	101	144.674	147.666	155.358	45.322	41.05	44.249	41.62	38.526	41.418
Rv2846c	efpA	-1.88424	9.51298e-14	8.94245	2.21285e-15	2586	2364	2551	497	417	911	1405	761	905	1411.8	1220.57	1376.11	264.998	222.311	250.375	379.712	340.908	371.117
Rv2406c	Rv2406c	-1.88242	2.42746e-12	6.46272	1.29814e-13	370	378	380	123	106	230	203	127	130	201.998	195.166	204.987	65.583	56.511	63.212	54.862	56.893	53.31
Rv1435c	Rv1435c	-1.8736	5.52127e-11	8.35079	5.12405e-12	1623	1187	1175	468	471	994	751	401	475	886.062	612.864	633.841	249.536	251.099	273.187	202.963	179.637	194.785
Rv2772c	Rv2772c	-1.87081	2.73598e-09	4.82296	4.46155e-10	118	110	130	42	32	78	68	33	46	64.421	56.794	70.127	22.394	17.06	21.437	18.378	14.783	18.863
Rv0975c	fadE13	-1.86987	9.61973e-08	4.15912	2.41531e-08	101	82	71	20	15	38	39	34	31	55.14	42.338	38.3	10.664	7.997	10.444	10.54	15.231	12.712
Rv3763	lpqH	-1.86925	7.65848e-12	7.8958	5.21146e-13	911	948	942	366	395	687	575	315	283	497.352	489.465	508.151	195.15	210.582	188.812	155.398	141.112	116.051
Rv3726	Rv3726	-1.86734	1.73969e-12	6.94219	8.63589e-14	523	548	593	151	136	277	296	179	209	285.527	282.94	319.887	80.513	72.504	76.129	79.996	80.187	85.706
Rv1216c	Rv1216c	-1.86586	2.73313e-09	5.3933	4.45035e-10	212	155	208	55	42	97	110	60	65	115.739	80.029	112.203	29.326	22.391	26.659	29.728	26.878	26.655
Rv1624c	Rv1624c	-1.86075	1.29514e-08	4.763	2.57476e-09	93	124	112	42	37	77	65	39	32	50.773	64.023	60.417	22.394	19.725	21.162	17.567	17.471	13.122
Rv2074	Rv2074	-1.85294	2.63533e-10	6.84681	2.9766e-11	545	530	400	139	162	288	256	169	182	297.538	273.646	215.776	74.114	86.365	79.153	69.186	75.708	74.634
Rv3591c	Rv3591c	-1.84208	5.0251e-07	3.21495	1.50271e-07	47	44	49	7	8	20	32	13	14	25.659	22.718	26.433	3.732	4.265	5.497	8.648	5.824	5.741
Rv3617	ephA	-1.83726	1.76376e-09	4.9056	2.6985e-10	122	132	144	37	30	72	69	50	48	66.605	68.153	77.679	19.728	15.994	19.788	18.648	22.399	19.684
Rv1361c	PPE19	-1.83527	8.51239e-13	7.64055	3.57235e-14	852	888	919	252	209	474	479	294	344	465.142	458.486	495.744	134.365	111.422	130.272	129.453	131.704	141.066
Rv2628	Rv2628	-1.83471	3.58365e-08	7.06863	8.06105e-09	409	670	727	178	160	299	312	182	245	223.29	345.93	392.172	94.909	85.299	82.176	84.32	81.531	100.468
Rv3331	sugI	-1.83269	1.95721e-10	7.1594	2.13087e-11	570	545	736	201	163	360	370	179	233	311.186	281.391	397.027	107.172	86.898	98.941	99.995	80.187	95.547
Rv2484c	Rv2484c	-1.83225	7.17523e-12	7.07434	4.69745e-13	621	541	549	190	163	341	348	194	186	339.029	279.326	296.152	101.307	86.898	93.719	94.05	86.907	76.274
Rv3752c	Rv3752c	-1.82768	6.92708e-08	4.15874	1.66449e-08	71	70	79	24	21	46	34	32	28	38.762	36.142	42.616	12.797	11.195	12.642	9.189	14.335	11.482
Rv0270	fadD2	-1.81914	1.49283e-13	8.38418	3.90213e-15	1354	1382	1298	500	465	904	819	424	493	739.204	713.545	700.192	266.598	247.9	248.451	221.341	189.941	202.167
Rv0119	fadD7	-1.81772	4.77304e-12	6.32473	2.83864e-13	332	328	346	105	106	199	191	114	124	181.252	169.351	186.646	55.986	56.511	54.692	51.619	51.069	50.849
Rv0693	pqqE	-1.81668	1.97258e-12	8.90123	9.99228e-14	1782	2026	1678	760	754	1482	1137	546	690	972.867	1046.05	905.179	405.229	401.972	407.306	307.283	244.594	282.951
Rv0580c	Rv0580c	-1.81575	8.25265e-11	5.74803	7.91621e-12	218	225	217	72	65	162	129	74	79	119.015	116.171	117.058	38.39	34.653	44.523	34.863	33.15	32.396
Rv2393	che1	-1.81544	9.09266e-11	6.95797	8.87461e-12	501	448	600	170	173	313	308	172	180	273.516	231.308	323.663	90.643	92.23	86.024	83.239	77.051	73.813
Rv0972c	fadE12	-1.81375	1.92889e-08	5.11307	4.07981e-09	140	166	159	49	43	59	103	52	46	76.432	85.708	85.771	26.127	22.924	16.215	27.837	23.295	18.863
Rv0482	murB	-1.81305	1.00291e-09	4.90278	1.39013e-10	151	144	127	32	33	53	82	44	54	82.437	74.349	68.509	17.062	17.593	14.566	22.161	19.711	22.144
Rv1368	lprF	-1.81019	5.95882e-10	6.18629	7.70217e-11	279	308	338	90	97	177	183	124	93	152.318	159.025	182.33	47.988	51.713	48.646	49.457	55.549	38.137
Rv0935	pstC1	-1.7988	1.1998e-10	6.66869	1.21131e-11	411	362	473	156	134	250	234	139	162	224.382	186.905	255.155	83.179	71.438	68.709	63.24	62.268	66.432
Rv0660c	mazE2	-1.78644	2.01513e-09	7.10246	3.14109e-10	594	623	425	174	207	426	308	180	218	324.289	321.663	229.262	92.776	110.356	117.08	83.239	80.635	89.396
Rv0506	mmpS2	-1.78602	2.24991e-07	4.39406	6.22636e-08	77	100	72	25	40	53	48	29	30	42.037	51.631	38.84	13.33	21.325	14.566	12.972	12.991	12.302
Rv2197c	Rv2197c	-1.78211	9.6265e-13	7.52452	4.15532e-14	754	727	659	278	275	530	418	244	273	411.639	375.36	355.49	148.228	146.608	145.663	112.968	109.306	111.95
Rv0111	Rv0111	-1.77258	7.99385e-10	6.13194	1.0716e-10	311	289	236	109	96	179	161	111	95	169.788	149.215	127.308	58.118	51.179	49.196	43.511	49.725	38.957
Rv2591	PE_PGRS44	-1.77128	1.02722e-10	7.53676	1.01983e-11	805	706	820	236	256	438	495	217	332	439.482	364.517	442.34	125.834	136.478	120.378	133.777	97.21	136.145
Rv0430	Rv0430	-1.76646	2.62986e-09	5.9303	4.25696e-10	270	255	204	79	84	170	123	96	102	147.404	131.66	110.046	42.122	44.782	46.722	33.242	43.005	41.828
Rv0360c	Rv0360c	-1.76342	1.31523e-07	4.04373	3.42212e-08	61	77	66	25	17	39	35	24	31	33.302	39.756	35.603	13.33	9.063	10.719	9.459	10.751	12.712
Rv3493c	Rv3493c	-1.75834	1.78311e-09	4.97508	2.73667e-10	127	120	123	40	43	97	72	45	47	69.334	61.958	66.351	21.328	22.924	26.659	19.459	20.159	19.274
Rv3810	pirG	-1.75601	7.4267e-12	9.50669	4.96894e-13	3425	2682	2625	1068	961	1995	1801	994	1091	1869.85	1384.75	1416.03	569.453	512.327	548.297	486.734	445.286	447.391
Rv2609c	Rv2609c	-1.75599	5.0717e-10	6.26387	6.34875e-11	321	248	311	117	114	223	161	113	115	175.247	128.046	167.766	62.384	60.776	61.288	43.511	50.621	47.159
Rv3795	embB	-1.75329	1.52088e-12	7.55214	7.29439e-14	761	689	752	271	267	527	436	243	304	415.461	355.74	405.658	144.496	142.343	144.838	117.832	108.858	124.663
Rv3333c	Rv3333c	-1.75312	6.83833e-09	5.81417	1.25123e-09	218	206	280	78	66	151	161	65	90	119.015	106.361	151.043	41.589	35.186	41.5	43.511	29.118	36.907
Rv3155	nuoK	-1.75297	1.97048e-06	2.99807	6.72398e-07	33	41	36	7	8	15	20	17	12	18.016	21.169	19.42	3.732	4.265	4.123	5.405	7.616	4.921
Rv3874	esxB	-1.75186	2.45626e-12	10.3191	1.322e-13	4505	5100	4460	2278	2096	3691	2648	1814	1768	2459.46	2633.2	2405.9	1214.62	1117.42	1014.42	715.642	812.624	725.012
Rv1309	atpG	-1.74972	1.95478e-11	7.86581	1.57038e-12	825	937	712	449	381	803	495	298	308	450.401	483.786	384.081	239.405	203.118	220.693	133.777	133.496	126.303
Rv0974c	accD2	-1.74864	4.31215e-07	4.32289	1.26779e-07	72	95	88	23	29	47	67	22	28	39.308	49.05	47.471	12.264	15.46	12.917	18.107	9.855	11.482
Rv3109	moaA1	-1.74757	0.00584286	0.61303	0.00377908	10	7	8	1	2	0	4	5	2	5.459	3.614	4.316	0.533	1.066	0	1.081	2.24	0.82
Rv3514	PE_PGRS57	-1.74543	2.80373e-13	10.2461	8.87513e-15	4028	4179	4014	2319	2241	4975	2653	1362	1541	2199.05	2157.67	2165.31	1236.48	1194.72	1367.31	716.993	610.14	631.925
Rv3258c	Rv3258c	-1.74327	2.32099e-09	7.35971	3.69578e-10	930	754	572	185	176	339	476	238	290	507.725	389.3	308.559	98.641	93.829	93.169	128.643	106.618	118.922
Rv0936	pstA2	-1.74257	1.18943e-08	5.12663	2.33892e-09	138	146	163	43	35	93	96	62	45	75.34	75.382	87.929	22.927	18.659	25.56	25.945	27.774	18.453
Rv2075c	Rv2075c	-1.74162	7.8432e-12	7.11079	5.39808e-13	662	546	589	166	161	308	381	200	230	361.413	281.907	317.73	88.511	85.832	84.649	102.968	89.595	94.317
Rv3800c	pks13	-1.73919	1.65411e-14	11.2102	2.18168e-16	9551	9073	9275	3472	3207	6607	5881	3125	3667	5214.28	4684.51	5003.3	1851.26	1709.71	1815.84	1589.38	1399.92	1503.74
Rv0481c	Rv0481c	-1.73819	6.20151e-07	3.73187	1.89168e-07	58	53	59	21	15	24	39	15	23	31.665	27.365	31.827	11.197	7.997	6.596	10.54	6.72	9.432
Rv2156c	murX	-1.73748	1.73165e-08	6.67074	3.61278e-09	414	360	489	143	99	328	291	126	158	226.02	185.873	263.786	76.247	52.779	90.146	78.645	56.445	64.792
Rv0405	pks6	-1.73623	9.16909e-10	6.00486	1.25773e-10	249	230	274	90	97	159	139	107	94	135.939	118.752	147.806	47.988	51.713	43.699	37.566	47.933	38.547
Rv0804	Rv0804	-1.73509	1.83365e-07	4.73069	4.91172e-08	103	104	76	38	50	100	61	35	31	56.232	53.697	40.997	20.261	26.656	27.484	16.486	15.679	12.712
Rv2350c	plcB	-1.7303	7.98692e-09	5.20854	1.49204e-09	166	161	130	51	41	102	105	53	50	90.626	83.126	70.127	27.193	21.858	28.033	28.377	23.743	20.504
Rv0629c	recD	-1.72946	1.54124e-09	5.04355	2.3211e-10	152	146	138	37	33	80	99	44	56	82.983	75.382	74.443	19.728	17.593	21.987	26.755	19.711	22.964
Rv1719	Rv1719	-1.7287	3.30222e-05	3.48838	1.46422e-05	47	36	52	21	12	32	42	10	13	25.659	18.587	28.051	11.197	6.397	8.795	11.351	4.48	5.331
Rv3330	dacB1	-1.72481	2.99004e-09	6.92193	4.91887e-10	597	509	381	181	142	316	303	181	183	325.927	262.804	205.526	96.508	75.703	86.848	81.888	81.083	75.044
Rv0226c	Rv0226c	-1.72399	8.38813e-10	5.46937	1.13745e-10	174	171	206	61	52	108	122	60	69	94.994	88.29	111.124	32.525	27.722	29.682	32.971	26.878	28.295
Rv0823c	Rv0823c	-1.72084	9.89612e-13	8.48179	4.31917e-14	1686	1452	1556	416	390	789	1025	522	616	920.456	749.687	839.367	221.81	207.916	216.845	277.014	233.842	252.606
Rv0623	vapB30	-1.71609	4.72588e-07	4.15516	1.40303e-07	69	74	70	20	27	43	42	37	21	37.67	38.207	37.761	10.664	14.394	11.818	11.351	16.575	8.612
Rv3783	rfbD	-1.71373	4.92915e-09	5.12287	8.66206e-10	124	130	144	50	47	107	82	56	45	67.697	67.121	77.679	26.66	25.057	29.407	22.161	25.087	18.453
Rv3031	Rv3031	-1.7	1.12993e-08	5.80715	2.20567e-09	188	220	245	75	69	193	151	73	79	102.637	113.589	132.163	39.99	36.785	53.043	40.809	32.702	32.396
Rv0600c	Rv0600c	-1.69141	0.000943486	1.99186	0.000535321	17	12	16	3	8	11	8	3	11	9.281	6.196	8.631	1.6	4.265	3.023	2.162	1.344	4.511
Rv1661	pks7	-1.68418	1.52754e-09	6.33754	2.2968e-10	289	271	357	123	125	215	194	125	109	157.777	139.921	192.58	65.583	66.64	59.09	52.43	55.997	44.698
Rv3086	adhD	-1.68256	4.25985e-09	5.74111	7.34492e-10	214	203	230	54	78	147	139	88	77	116.831	104.812	124.071	28.793	41.583	40.401	37.566	39.422	31.576
Rv3486	Rv3486	-1.68255	6.07163e-09	6.19531	1.09639e-09	350	276	403	80	68	135	243	121	119	191.079	142.503	217.394	42.656	36.252	37.103	65.673	54.205	48.799
Rv3632	Rv3632	-1.67769	6.78689e-08	4.23605	1.62104e-08	82	72	63	30	24	49	46	25	30	44.767	37.175	33.985	15.996	12.795	13.467	12.432	11.199	12.302
Rv3213c	Rv3213c	-1.666	1.57146e-11	7.97646	1.21722e-12	914	995	775	422	423	785	561	339	365	498.99	513.732	418.065	225.009	225.509	215.746	151.614	151.863	149.677
Rv3849	espR	-1.66589	1.3171e-10	6.71993	1.35185e-11	414	370	453	152	152	248	269	146	171	226.02	191.036	244.366	81.046	81.034	68.159	72.699	65.404	70.123
Rv1596	nadC	-1.66406	5.8996e-12	7.31923	3.74208e-13	593	558	600	269	228	477	371	201	261	323.743	288.103	323.663	143.43	121.551	131.097	100.266	90.043	107.029
Rv2152c	murC	-1.66251	5.1054e-10	6.26694	6.41721e-11	315	271	272	119	108	232	180	90	140	171.971	139.921	146.727	63.45	57.577	63.762	48.646	40.318	57.41
Rv2634c	PE_PGRS46	-1.65965	1.82873e-06	5.30186	6.18347e-07	135	137	119	107	67	100	74	65	49	73.702	70.735	64.193	57.052	35.719	27.484	19.999	29.118	20.094
Rv3346c	Rv3346c	-1.65679	0.00717864	1.68016	0.00472551	13	5	11	9	8	12	8	1	5	7.097	2.582	5.934	4.799	4.265	3.298	2.162	0.448	2.05
Rv3032A	Rv3032A	-1.65675	0.000589395	2.52052	0.000324803	20	24	19	8	14	9	12	5	14	10.919	12.392	10.249	4.266	7.464	2.474	3.243	2.24	5.741
Rv0537c	Rv0537c	-1.6428	8.57658e-11	7.11158	8.26807e-12	522	567	549	188	158	393	375	175	248	284.981	292.75	296.152	100.241	84.233	108.01	101.347	78.395	101.698
Rv3822	Rv3822	-1.64267	1.22343e-10	7.32664	1.24104e-11	567	585	731	230	207	416	415	216	275	309.549	302.043	394.33	122.635	110.356	114.332	112.157	96.762	112.771
Rv1625c	cya	-1.63978	1.13724e-10	6.56208	1.13724e-11	304	294	306	186	178	369	174	125	137	165.966	151.796	165.068	99.174	94.895	101.414	47.025	55.997	56.18
Rv3905c	esxF	-1.63947	0.00915134	1.43113	0.00609431	8	12	6	4	7	7	6	7	1	4.368	6.196	3.237	2.133	3.732	1.924	1.622	3.136	0.41
Rv2541	Rv2541	-1.63706	2.39547e-07	5.11736	6.66367e-08	131	114	124	39	73	110	73	51	54	71.518	58.86	66.89	20.795	38.918	30.232	19.729	22.847	22.144
Rv2382c	mbtC	-1.63578	2.00178e-05	3.1373	8.53998e-06	34	41	31	10	11	25	32	9	12	18.562	21.169	16.723	5.332	5.864	6.871	8.648	4.032	4.921
Rv3496c	mce4D	-1.63373	5.35004e-10	6.21457	6.81264e-11	278	285	269	95	101	240	167	107	129	151.772	147.149	145.109	50.654	53.845	65.961	45.133	47.933	52.9
Rv2635	Rv2635	-1.63115	0.00748014	1.55064	0.00493653	12	8	14	9	1	8	10	5	2	6.551	4.131	7.552	4.799	0.533	2.199	2.703	2.24	0.82
Rv0120c	fusA2	-1.63035	5.78873e-11	7.19644	5.40004e-12	497	565	588	207	221	407	389	211	208	271.333	291.717	317.19	110.372	117.819	111.858	105.13	94.522	85.296
Rv2192c	trpD	-1.62548	4.28939e-10	6.11005	5.28717e-11	269	252	232	121	101	182	165	103	99	146.858	130.111	125.15	64.517	53.845	50.02	44.592	46.141	40.597
Rv0175	Rv0175	-1.62296	1.73969e-12	8.02541	8.61635e-14	936	962	1000	416	359	710	608	379	423	511.001	496.694	539.439	221.81	191.39	195.133	164.317	169.782	173.462
Rv3633	Rv3633	-1.62179	1.11246e-12	8.71217	5.04209e-14	1488	1494	1570	658	619	1287	1088	540	630	812.36	771.372	846.919	350.843	330.001	353.713	294.04	241.906	258.347
Rv2151c	ftsQ	-1.61998	7.32252e-10	5.72398	9.69175e-11	220	198	199	72	59	154	136	73	93	120.107	102.23	107.348	38.39	31.454	42.325	36.755	32.702	38.137
Rv3686c	Rv3686c	-1.61516	3.1064e-10	7.07743	3.63531e-11	487	420	561	215	203	397	312	178	226	265.873	216.852	302.625	114.637	108.223	109.11	84.32	79.739	92.677
Rv3058c	Rv3058c	-1.61422	1.88877e-08	5.41031	3.98136e-09	154	134	184	72	56	113	99	68	63	84.075	69.186	99.257	38.39	29.855	31.056	26.755	30.462	25.835
Rv2154c	ftsW	-1.61351	1.57213e-09	7.97741	2.37893e-10	1185	893	807	358	314	767	614	349	437	646.94	461.068	435.327	190.884	167.399	210.799	165.938	156.343	179.203
Rv1441c	PE_PGRS26	-1.61338	4.31929e-11	7.36691	3.89461e-12	685	597	691	220	191	427	485	239	259	373.97	308.239	372.752	117.303	101.826	117.355	131.075	107.066	106.209
Rv0257	Rv0257	-1.61184	4.20878e-10	5.8734	5.16762e-11	200	211	207	88	96	192	137	71	97	109.188	108.942	111.664	46.921	51.179	52.768	37.025	31.806	39.777
Rv2317	uspB	-1.60898	0.0221732	0.939966	0.0156808	5	5	10	1	2	13	4	5	1	2.73	2.582	5.394	0.533	1.066	3.573	1.081	2.24	0.41
Rv0170	mce1B	-1.60763	1.33057e-08	6.47645	2.66114e-09	322	334	415	104	123	191	195	164	167	175.793	172.449	223.867	55.452	65.574	52.494	52.7	73.468	68.482
Rv1252c	lprE	-1.6068	1.00323e-07	5.15898	2.53574e-08	170	137	109	54	39	101	91	54	57	92.81	70.735	58.799	28.793	20.792	27.758	24.593	24.191	23.374
Rv0458	Rv0458	-1.6065	1.59754e-11	7.17825	1.24506e-12	561	631	550	177	175	368	418	213	237	306.273	325.794	296.691	94.376	93.296	101.14	112.968	95.418	97.188
Rv3126c	Rv3126c	-1.60608	9.81357e-05	2.69856	4.71146e-05	24	33	19	12	5	17	16	9	11	13.103	17.038	10.249	6.398	2.666	4.672	4.324	4.032	4.511
Rv3494c	mce4F	-1.60571	1.09642e-09	6.60841	1.5521e-10	326	427	379	141	120	267	277	122	165	177.977	220.466	204.447	75.181	63.974	73.381	74.861	54.653	67.662
Rv3885c	eccE2	-1.6053	1.41279e-08	5.64809	2.86285e-09	164	143	191	84	93	187	106	58	81	89.534	73.833	103.033	44.788	49.58	51.394	28.647	25.982	33.216
Rv2047c	Rv2047c	-1.60381	2.16661e-11	6.95499	1.78732e-12	453	465	510	162	157	354	315	184	207	247.311	240.086	275.114	86.378	83.7	97.292	85.131	82.427	84.885
Rv2584c	apt	-1.59701	3.69279e-11	7.73327	3.22344e-12	864	801	688	311	309	598	487	321	351	471.693	413.567	371.134	165.824	164.734	164.352	131.615	143.8	143.936
Rv1307	atpH	-1.59651	1.0536e-09	9.63117	1.48061e-10	2779	3236	2077	1431	1408	2649	1883	1001	1116	1517.17	1670.79	1120.41	763.003	750.631	728.04	508.895	448.422	457.643
Rv1469	ctpD	-1.59596	2.80219e-08	6.19534	6.1487e-09	348	240	306	103	73	188	210	93	142	189.987	123.915	165.068	54.919	38.918	51.669	56.754	41.662	58.231
Rv2608	PPE42	-1.59167	1.63104e-09	6.63813	2.49155e-10	382	367	356	151	121	289	207	149	197	208.549	189.487	192.04	80.513	64.507	79.428	55.943	66.748	80.785
Rv3756c	proZ	-1.58737	2.37648e-06	3.54738	8.28634e-07	47	48	37	16	15	34	35	15	16	25.659	24.783	19.959	8.531	7.997	9.344	9.459	6.72	6.561
Rv1701	Rv1701	-1.58697	4.51943e-08	5.96966	1.04261e-08	256	244	165	102	102	192	150	92	86	139.761	125.98	89.007	54.386	54.378	52.768	40.539	41.214	35.266
Rv1042c	Rv1042c	-1.58131	0.00024938	2.28869	0.000129107	16	24	16	5	7	13	15	8	5	8.735	12.392	8.631	2.666	3.732	3.573	4.054	3.584	2.05
Rv1886c	fbpB	-1.58131	8.37521e-12	8.95606	5.88474e-13	1457	1592	1771	1001	873	1805	1093	593	739	795.436	821.971	955.346	533.729	465.413	496.078	295.391	265.648	303.045
Rv0227c	Rv0227c	-1.58018	7.29344e-12	7.32758	4.80983e-13	596	567	550	270	233	465	375	218	268	325.381	292.75	296.691	143.963	124.217	127.799	101.347	97.658	109.9
Rv1595	nadB	-1.57913	1.08563e-12	8.64809	4.86843e-14	1471	1478	1349	655	608	1131	998	572	602	803.079	763.111	727.703	349.243	324.136	310.839	269.717	256.241	246.865
Rv3087	Rv3087	-1.57701	3.95104e-09	5.18321	6.74614e-10	136	137	151	43	45	99	99	60	55	74.248	70.735	81.455	22.927	23.99	27.209	26.755	26.878	22.554
MTB000149	ncRv2986c	-1.57523	5.42342e-10	6.41953	6.91908e-11	361	351	289	102	119	217	241	129	136	197.085	181.226	155.898	54.386	63.441	59.639	65.132	57.789	55.77
Rv2237A	Rv2237A	-1.57517	2.39125e-07	4.94115	6.64617e-08	106	120	113	49	46	64	66	60	47	57.87	61.958	60.957	26.127	24.523	17.589	17.837	26.878	19.274
Rv2881c	cdsA	-1.57097	3.6661e-11	6.36923	3.19135e-12	305	320	327	106	113	207	223	125	135	166.512	165.22	176.397	56.519	60.242	56.891	60.267	55.997	55.36
Rv0925c	Rv0925c	-1.5709	1.25879e-09	6.06382	1.84442e-10	254	239	220	99	95	207	141	101	119	138.669	123.399	118.677	52.786	50.646	56.891	38.106	45.245	48.799
Rv2475c	Rv2475c	-1.56875	6.40849e-06	3.86344	2.46043e-06	72	47	57	15	13	46	35	28	25	39.308	24.267	30.748	7.998	6.931	12.642	9.459	12.543	10.252
Rv3300c	Rv3300c	-1.56312	6.99846e-08	4.35974	1.68332e-08	82	72	81	23	27	56	50	33	36	44.767	37.175	43.695	12.264	14.394	15.391	13.513	14.783	14.763
Rv2245	kasA	-1.5568	1.71624e-12	10.6983	8.43715e-14	6636	6914	5906	2225	1980	4144	4846	2384	2859	3622.86	3569.79	3185.93	1186.36	1055.58	1138.92	1309.67	1067.97	1172.4
Rv2990c	Rv2990c	-1.55461	3.82622e-08	7.68734	8.70764e-09	943	689	1185	204	183	419	676	330	419	514.822	355.74	639.235	108.772	97.561	115.156	182.694	147.831	171.821
Rv0424c	Rv0424c	-1.54507	7.74162e-09	5.45729	1.43879e-09	135	163	161	74	73	118	110	62	64	73.702	84.159	86.85	39.457	38.918	32.431	29.728	27.774	26.245
Rv2101	helZ	-1.54474	4.01198e-12	8.81848	2.30906e-13	1750	1647	1471	690	650	1289	1122	691	692	955.397	850.368	793.515	367.905	346.527	354.263	303.229	309.55	283.772
Rv0069c	sdaA	-1.54209	1.09249e-06	4.92405	3.53684e-07	97	109	155	32	39	75	71	61	52	52.956	56.278	83.613	17.062	20.792	20.613	19.188	27.326	21.324
Rv2288	Rv2288	-1.54039	2.44472e-06	4.27755	8.5829e-07	63	74	51	42	35	54	40	29	27	34.394	38.207	27.511	22.394	18.659	14.841	10.81	12.991	11.072
Rv0284	eccC3	-1.5383	1.66588e-10	9.25522	1.78973e-11	2115	1923	2647	877	889	1738	1547	895	994	1154.66	992.871	1427.89	467.613	473.943	477.664	418.088	400.936	407.614
Rv0283	eccB3	-1.53805	5.17153e-10	8.4913	6.53286e-11	1378	1142	1620	484	467	910	984	579	571	752.307	589.63	873.891	258.067	248.967	250.1	265.933	259.377	234.153
Rv2832c	ugpC	-1.52918	1.16697e-08	5.65674	2.28637e-09	188	183	186	74	69	142	163	64	71	102.637	94.485	100.336	39.457	36.785	39.027	44.052	28.67	29.115
Rv2722	Rv2722	-1.52845	2.54186e-05	3.86989	1.10568e-05	76	47	56	19	16	25	31	23	41	41.492	24.267	30.209	10.131	8.53	6.871	8.378	10.303	16.813
Rv0225	Rv0225	-1.527	2.77204e-10	6.213	3.1576e-11	279	266	266	114	105	191	209	109	109	152.318	137.339	143.491	60.784	55.977	52.494	56.484	48.829	44.698
Rv0230c	php	-1.52627	1.41939e-09	6.80997	2.10355e-10	357	406	331	208	176	407	235	179	156	194.901	209.623	178.554	110.905	93.829	111.858	63.51	80.187	63.972
Rv0824c	desA1	-1.52468	7.0933e-13	10.4189	2.75567e-14	5167	5274	4670	2000	1932	3463	3494	2061	2331	2820.88	2723.04	2519.18	1066.39	1029.99	951.756	944.279	923.274	955.884
Rv2189c	Rv2189c	-1.52431	2.25318e-08	5.63743	4.84677e-09	160	178	219	72	63	129	121	69	100	87.351	91.904	118.137	38.39	33.586	35.454	32.701	30.91	41.007
Rv3491	Rv3491	-1.52169	5.2925e-10	6.11933	6.72667e-11	262	250	244	108	102	172	184	91	123	143.037	129.078	131.623	57.585	54.378	47.272	49.727	40.766	50.439
Rv0243	fadA2	-1.52106	1.50888e-11	10.2982	1.16513e-12	4629	5204	3989	1766	1740	3590	3331	1794	2125	2527.16	2686.89	2151.82	941.624	927.627	986.66	900.227	803.665	871.408
Rv3792	aftA	-1.51994	1.51918e-10	6.17859	1.59932e-11	242	250	244	121	123	214	180	98	109	132.118	129.078	131.623	64.517	65.574	58.815	48.646	43.901	44.698
Rv1116	Rv1116	-1.51902	8.86099e-05	2.79449	4.22437e-05	21	26	28	10	10	17	21	12	7	11.465	13.424	15.104	5.332	5.331	4.672	5.675	5.376	2.871
Rv3275c	purE	-1.50931	2.38567e-06	4.94663	8.32983e-07	112	84	104	63	36	125	60	47	51	61.145	43.37	56.102	33.591	19.192	34.354	16.215	21.055	20.914
Rv1620c	cydC	-1.50302	1.23135e-05	6.39648	5.02578e-06	342	381	173	155	142	244	229	98	130	186.712	196.715	93.323	82.645	75.703	67.06	61.889	43.901	53.31
Rv0532	PE_PGRS6	-1.5	1.80875e-10	6.63249	1.95623e-11	348	340	352	135	148	319	244	153	156	189.987	175.547	189.882	71.981	78.902	87.673	65.943	68.54	63.972
Rv2671	ribD	-1.49963	6.95436e-06	3.75161	2.69169e-06	40	57	44	16	20	47	31	18	25	21.838	29.43	23.735	8.531	10.662	12.917	8.378	8.064	10.252
MTB000053	ASdes	-1.49792	5.86332e-12	8.81512	3.69797e-13	1681	1641	1605	637	656	1144	1291	650	725	917.727	847.27	865.799	339.646	349.726	314.412	348.902	291.183	297.304
Rv1941	Rv1941	-1.49552	2.51693e-10	6.27462	2.83079e-11	261	302	287	108	112	194	210	112	132	142.491	155.927	154.819	57.585	59.709	53.318	56.754	50.173	54.13
Rv2922A	acyP	-1.49302	3.78381e-05	3.43135	1.69954e-05	30	33	25	25	29	43	18	11	18	16.378	17.038	13.486	13.33	15.46	11.818	4.865	4.928	7.381
Rv3314c	deoA	-1.49177	6.25726e-09	5.24134	1.13291e-09	121	139	138	59	57	104	101	50	62	66.059	71.768	74.443	31.459	30.388	28.583	27.296	22.399	25.425
Rv0017c	rodA	-1.48943	2.43674e-10	6.00783	2.72892e-11	225	229	220	93	91	201	160	94	107	122.837	118.236	118.677	49.587	48.514	55.242	43.241	42.11	43.878
Rv2599	Rv2599	-1.48939	0.000137765	3.22789	6.80235e-05	28	51	29	15	8	27	25	11	20	15.286	26.332	15.644	7.998	4.265	7.421	6.756	4.928	8.201
Rv1716	Rv1716	-1.48766	9.68704e-05	3.13867	4.64374e-05	35	24	48	12	10	17	28	13	14	19.108	12.392	25.893	6.398	5.331	4.672	7.567	5.824	5.741
Rv0938	ligD	-1.48742	9.55691e-11	6.92893	9.37357e-12	448	427	456	157	159	359	303	191	218	244.582	220.466	245.984	83.712	84.766	98.666	81.888	85.563	89.396
Rv3032	Rv3032	-1.48488	3.16753e-07	5.06163	9.06203e-08	120	112	154	37	41	95	106	54	48	65.513	57.827	83.074	19.728	21.858	26.109	28.647	24.191	19.684
Rv3480c	Rv3480c	-1.48397	6.92424e-10	6.68232	9.09948e-11	337	328	351	153	185	334	225	157	163	183.982	169.351	189.343	81.579	98.627	91.795	60.808	70.332	66.842
Rv0578c	PE_PGRS7	-1.48205	2.87192e-12	10.1208	1.59781e-13	3730	3678	3605	2113	1815	3311	2770	1565	1635	2036.36	1899	1944.68	1126.64	967.611	909.981	748.613	701.079	670.472
Rv2947c	pks15	-1.48068	9.38914e-08	6.11117	2.35066e-08	238	180	215	159	129	220	132	106	102	129.934	92.936	115.979	84.778	68.772	60.464	35.674	47.485	41.828
Rv3256c	Rv3256c	-1.47701	1.85109e-09	6.09304	2.86763e-10	280	227	231	100	94	182	186	111	102	152.863	117.203	124.61	53.32	50.113	50.02	50.268	49.725	41.828
Rv1746	pknF	-1.47354	1.03701e-09	5.81831	1.44485e-10	187	196	204	84	80	176	150	86	83	102.091	101.197	110.046	44.788	42.65	48.371	40.539	38.526	34.036
Rv2155c	murD	-1.47229	2.14806e-11	7.44386	1.76305e-12	649	589	589	260	258	494	453	275	265	354.316	304.109	317.73	138.631	137.545	135.769	122.427	123.193	108.67
Rv1426c	lipO	-1.47069	1.2521e-09	5.75301	1.83161e-10	200	198	200	72	69	146	165	78	85	109.188	102.23	107.888	38.39	36.785	40.126	44.592	34.942	34.856
Rv2855	mtr	-1.47063	2.1309e-07	5.10709	5.85615e-08	89	119	105	65	79	121	80	45	44	48.589	61.441	56.641	34.658	42.116	33.255	21.621	20.159	18.043
Rv0499	Rv0499	-1.46602	5.7627e-08	4.77432	1.35983e-08	93	93	109	43	31	78	72	39	49	50.773	48.017	58.799	22.927	16.527	21.437	19.459	17.471	20.094
Rv3476c	kgtP	-1.46595	3.22909e-06	4.48978	1.16464e-06	72	84	88	20	37	67	52	43	38	39.308	43.37	47.471	10.664	19.725	18.414	14.053	19.263	15.583
Rv3808c	glfT2	-1.45507	2.45626e-12	7.88393	1.32532e-13	788	794	800	395	364	702	585	339	384	430.201	409.953	431.551	210.612	194.055	192.935	158.101	151.863	157.469
Rv2601	speE	-1.45125	6.74826e-10	5.78587	8.80348e-11	216	210	200	69	68	126	143	95	106	117.923	108.426	107.888	36.791	36.252	34.629	38.647	42.557	43.468
Rv2568c	Rv2568c	-1.44845	2.07212e-07	4.58017	5.64988e-08	81	75	90	38	29	81	63	34	38	44.221	38.724	48.55	20.261	15.46	22.262	17.026	15.231	15.583
Rv0500A	Rv0500A	-1.44623	3.0746e-10	6.48716	3.58335e-11	340	302	315	126	115	258	223	152	152	185.62	155.927	169.923	67.183	61.309	70.908	60.267	68.092	62.331
Rv2523c	acpS	-1.44083	1.16377e-08	5.57873	2.2773e-09	180	143	168	69	73	140	114	69	88	98.269	73.833	90.626	36.791	38.918	38.477	30.809	30.91	36.087
Rv3231c	Rv3231c	-1.43833	3.09644e-06	3.85361	1.11308e-06	67	51	68	16	10	31	48	21	34	36.578	26.332	36.682	8.531	5.331	8.52	12.972	9.407	13.943
Rv3344c	PE_PGRS49	-1.43788	6.29692e-08	5.39263	1.49193e-08	139	144	120	93	61	127	98	57	68	75.886	74.349	64.733	49.587	32.52	34.904	26.485	25.534	27.885
Rv2945c	lppX	-1.43542	1.45092e-09	6.3497	2.15377e-10	278	255	296	131	126	230	213	134	116	151.772	131.66	159.674	69.849	67.173	63.212	57.565	60.028	47.569
Rv1149	Rv1149	-1.43362	9.87546e-07	4.68626	3.15209e-07	86	99	71	52	39	65	61	39	41	46.951	51.115	38.3	27.726	20.792	17.864	16.486	17.471	16.813
Rv1614	lgt	-1.43249	1.22343e-10	7.47129	1.2391e-11	573	564	612	308	291	511	402	275	292	312.824	291.201	330.137	164.224	155.138	140.441	108.643	123.193	119.742
Rv1199c	Rv1199c	-1.42771	2.77204e-10	7.09244	3.14983e-11	482	500	487	192	203	327	410	205	218	263.144	258.157	262.707	102.374	108.223	89.871	110.806	91.835	89.396
Rv3299c	atsB	-1.42765	8.50494e-10	7.00844	1.15643e-10	420	437	447	195	182	401	282	217	227	229.295	225.629	241.129	103.973	97.028	110.209	76.213	97.21	93.087
Rv3295	Rv3295	-1.42564	1.62619e-10	7.44952	1.72368e-11	687	615	685	227	227	365	489	277	346	375.061	317.533	369.516	121.035	121.018	100.315	132.156	124.089	141.886
Rv3762c	Rv3762c	-1.42554	1.17649e-09	6.19187	1.70126e-10	242	290	243	114	92	202	202	115	117	132.118	149.731	131.084	60.784	49.047	55.517	54.592	51.517	47.979
Rv3757c	proW	-1.42519	1.85033e-06	4.21658	6.26539e-07	56	71	66	23	33	50	50	23	35	30.573	36.658	35.603	12.264	17.593	13.742	13.513	10.303	14.353
Rv1860	apa	-1.4245	2.14806e-11	7.42075	1.76687e-12	558	567	613	276	244	526	455	241	283	304.635	292.75	330.676	147.162	130.081	144.564	122.967	107.962	116.051
MTB000075	ncrMT1234	-1.41703	0.000957841	2.9705	0.000544384	22	32	24	16	7	21	12	20	15	12.011	16.522	12.947	8.531	3.732	5.772	3.243	8.959	6.151
Rv3884c	eccA2	-1.41559	1.03792e-08	5.93814	2.01362e-09	184	192	211	109	99	205	156	100	78	100.453	99.132	113.822	58.118	52.779	56.341	42.16	44.797	31.986
Rv0236c	aftD	-1.41316	4.54708e-12	8.52806	2.66064e-13	1323	1246	1306	509	508	1080	993	577	623	722.28	643.327	704.507	271.397	270.824	296.823	268.366	258.481	255.476
Rv3390	lpqD	-1.40875	2.26972e-07	5.36365	6.28664e-08	123	155	170	59	47	103	96	80	77	67.151	80.029	91.705	31.459	25.057	28.308	25.945	35.838	31.576
Rv1446c	opcA	-1.40774	1.29841e-08	5.88084	2.58437e-09	150	171	195	128	113	228	128	83	80	81.891	88.29	105.191	68.249	60.242	62.663	34.593	37.182	32.806
Rv2771c	Rv2771c	-1.40559	1.09003e-06	4.36328	3.52366e-07	60	80	76	35	24	56	56	27	39	32.756	41.305	40.997	18.662	12.795	15.391	15.134	12.095	15.993
Rv2524c	fas	-1.4041	2.14806e-11	10.6232	1.75897e-12	6339	5877	5105	2053	1949	4213	4745	2437	2759	3460.72	3034.37	2753.84	1094.65	1039.05	1157.88	1282.37	1091.71	1131.4
Rv3169	Rv3169	-1.40045	5.82247e-07	5.4525	1.7621e-07	151	136	201	56	52	125	146	58	75	82.437	70.219	108.427	29.859	27.722	34.354	39.458	25.982	30.756
Rv0032	bioF2	-1.39364	4.41808e-06	4.53642	1.6348e-06	94	60	99	30	34	55	62	37	42	51.318	30.979	53.404	15.996	18.126	15.116	16.756	16.575	17.223
Rv0139	Rv0139	-1.39316	8.46268e-09	5.57312	1.59512e-09	183	154	188	60	61	119	145	77	79	99.907	79.512	101.415	31.992	32.52	32.705	39.187	34.494	32.396
Rv1497	lipL	-1.39114	1.81929e-07	7.36176	4.8689e-08	813	563	461	217	224	395	478	270	282	443.85	290.684	248.681	115.704	119.419	108.56	129.183	120.953	115.641
Rv1308	atpA	-1.39065	2.22522e-09	9.79072	3.52194e-10	2756	3167	2108	1727	1682	3336	2147	1161	1277	1504.61	1635.16	1137.14	920.829	896.706	916.852	580.243	520.097	523.665
Rv3030	Rv3030	-1.38987	3.80874e-07	5.29324	1.10883e-07	108	141	153	68	52	101	92	59	78	58.962	72.8	82.534	36.257	27.722	27.758	24.864	26.43	31.986
Rv3711c	dnaQ	-1.38922	4.08226e-09	7.92356	7.00935e-10	1035	976	722	305	309	573	761	384	428	565.049	503.922	389.475	162.625	164.734	157.481	205.666	172.022	175.512
Rv0692	Rv0692	-1.38595	7.95173e-10	7.1237	1.06404e-10	402	504	413	256	229	452	318	212	223	219.468	260.222	222.788	136.498	122.084	124.226	85.942	94.97	91.447
Rv3875	esxA	-1.38338	1.76203e-11	10.2727	1.38596e-12	3905	4348	3978	2003	2031	3472	2966	1972	2058	2131.9	2244.93	2145.89	1067.99	1082.77	954.229	801.583	883.404	843.933
Rv3308	pmmB	-1.38224	4.92915e-09	5.73093	8.66444e-10	177	190	171	86	66	168	145	82	84	96.632	98.1	92.244	45.855	35.186	46.172	39.187	36.734	34.446
Rv3630	Rv3630	-1.38224	3.16926e-08	5.36617	7.03773e-09	142	143	139	56	61	114	110	78	59	77.524	73.833	74.982	29.859	32.52	31.331	29.728	34.942	24.194
Rv2481c	Rv2481c	-1.38067	8.97427e-06	3.65444	3.54667e-06	43	40	39	25	19	30	30	19	21	23.475	20.653	21.038	13.33	10.129	8.245	8.108	8.511	8.612
Rv1445c	devB	-1.37837	5.44183e-08	5.31209	1.2789e-08	137	114	133	63	67	127	103	48	72	74.794	58.86	71.745	33.591	35.719	34.904	27.837	21.503	29.525
Rv1904	Rv1904	-1.37807	1.40008e-10	7.21113	1.45044e-11	516	479	572	207	204	387	426	232	252	281.706	247.314	308.559	110.372	108.756	106.361	115.13	103.93	103.339
Rv3512	PE_PGRS56	-1.37618	7.28685e-12	8.16493	4.788e-13	924	917	932	509	443	890	758	417	444	504.449	473.459	502.757	271.397	236.172	244.604	204.855	186.805	182.073
Rv1231c	Rv1231c	-1.37421	2.54454e-06	4.66242	9.01267e-07	71	81	90	49	31	91	59	31	51	38.762	41.821	48.55	26.127	16.527	25.01	15.945	13.887	20.914
Rv3615c	espC	-1.37302	9.90487e-12	9.68888	7.17331e-13	2435	2383	2799	1501	1471	2864	1996	1135	1292	1329.37	1230.38	1509.89	800.327	784.218	787.129	539.434	508.45	529.816
Rv0176	Rv0176	-1.36692	2.58134e-09	6.56305	4.16605e-10	336	293	361	120	127	282	253	158	164	183.436	151.28	194.737	63.984	67.706	77.504	68.375	70.78	67.252
Rv1551	plsB1	-1.3661	4.01628e-05	2.97161	1.81551e-05	32	25	37	8	7	15	21	16	17	17.47	12.908	19.959	4.266	3.732	4.123	5.675	7.168	6.971
Rv2943	Rv2943	-1.36573	1.12106e-06	4.6091	3.64815e-07	92	112	76	32	22	61	72	37	53	50.227	57.827	40.997	17.062	11.729	16.765	19.459	16.575	21.734
Rv0888	Rv0888	-1.36385	3.079e-09	6.24191	5.0726e-10	298	236	293	101	87	196	216	126	139	162.69	121.85	158.056	53.853	46.381	53.868	58.376	56.445	57
Rv1385	pyrF	-1.36026	7.51517e-09	5.74408	1.3931e-09	195	191	161	82	80	141	154	81	86	106.458	98.616	86.85	43.722	42.65	38.752	41.62	36.286	35.266
Rv0923c	Rv0923c	-1.35819	1.88086e-10	6.94192	2.04323e-11	432	412	438	161	171	341	324	188	240	235.846	212.721	236.274	85.845	91.163	93.719	87.563	84.219	98.418
Rv0994	moeA1	-1.35798	4.16575e-11	7.67961	3.69808e-12	746	695	643	318	282	574	526	319	373	407.272	358.838	346.859	169.556	150.34	157.756	142.155	142.904	152.958
Rv0343	iniC	-1.35544	7.67935e-10	6.64099	1.02023e-10	396	347	336	130	132	241	287	148	201	216.193	179.161	181.251	69.315	70.372	66.235	77.564	66.3	82.425
Rv3725	Rv3725	-1.35196	1.62761e-10	7.07296	1.73667e-11	467	457	484	173	175	396	366	224	239	254.954	235.955	261.088	92.243	93.296	108.835	98.914	100.346	98.008
Rv0950c	Rv0950c	-1.35171	1.56299e-09	7.37535	2.36104e-10	420	504	563	322	302	618	396	233	243	229.295	260.222	303.704	171.689	161.002	169.848	107.022	104.378	99.648
Rv3658c	Rv3658c	-1.35065	8.5346e-08	4.81353	2.11011e-08	109	105	93	38	33	62	74	47	60	59.508	54.213	50.168	20.261	17.593	17.04	19.999	21.055	24.604
Rv3096	Rv3096	-1.34846	4.37035e-08	5.96301	1.00717e-08	253	197	178	91	96	176	156	95	116	138.123	101.714	96.02	48.521	51.179	48.371	42.16	42.557	47.569
Rv2612c	pgsA1	-1.34702	7.0217e-06	4.65989	2.7228e-06	61	75	86	45	52	87	47	35	50	33.302	38.724	46.392	23.994	27.722	23.911	12.702	15.679	20.504
Rv0346c	ansP2	-1.34655	3.19001e-11	7.53082	2.74631e-12	624	653	613	278	264	488	518	303	302	340.667	337.153	330.676	148.228	140.743	134.12	139.993	135.736	123.843
Rv1031	kdpC	-1.34231	1.07695e-05	3.63444	4.3309e-06	39	36	47	18	19	34	30	23	19	21.292	18.587	25.354	9.598	10.129	9.344	8.108	10.303	7.791
Rv2246	kasB	-1.34193	1.13947e-11	9.80122	8.49818e-13	3392	3430	2999	1168	1056	2118	2832	1403	1673	1851.83	1770.95	1617.78	622.773	562.974	582.102	765.369	628.507	686.055
Rv3774	echA21	-1.337	2.15626e-10	7.25383	2.37344e-11	439	523	486	248	249	509	404	221	240	239.668	270.032	262.167	132.233	132.747	139.891	109.184	99.002	98.418
Rv0798c	cfp29	-1.33632	6.35835e-08	5.40642	1.50954e-08	145	141	117	70	67	145	116	52	73	79.161	72.8	63.114	37.324	35.719	39.851	31.35	23.295	29.935
MTB000103	ncRv10128c	-1.33186	0.00189802	2.1424	0.00112834	27	16	12	3	4	11	16	8	7	14.74	8.261	6.473	1.6	2.132	3.023	4.324	3.584	2.871
Rv2340c	PE_PGRS39	-1.32866	6.22107e-09	6.25451	1.12486e-09	269	261	250	127	105	177	208	135	125	146.858	134.758	134.86	67.716	55.977	48.646	56.214	60.476	51.259
Rv2773c	dapB	-1.32805	8.26915e-09	5.93398	1.5527e-09	207	217	191	96	89	161	169	81	121	113.01	112.04	103.033	51.187	47.448	44.249	45.674	36.286	49.619
Rv2240c	Rv2240c	-1.32467	7.75432e-10	6.51231	1.03577e-10	306	287	303	136	128	289	225	145	167	167.058	148.182	163.45	72.515	68.239	79.428	60.808	64.956	68.482
Rv3498c	mce4B	-1.32276	7.16962e-08	5.46832	1.73137e-08	159	124	161	66	65	118	111	75	79	86.805	64.023	86.85	35.191	34.653	32.431	29.999	33.598	32.396
Rv3706c	Rv3706c	-1.31968	1.75986e-06	4.73601	5.90841e-07	68	94	105	42	37	74	68	44	46	37.124	48.533	56.641	22.394	19.725	20.338	18.378	19.711	18.863
Rv2247	accD6	-1.31829	9.80298e-12	10.0474	7.07601e-13	3993	3570	3401	1486	1387	2888	3065	1614	1972	2179.94	1843.24	1834.63	792.329	739.436	793.725	828.339	723.03	808.667
Rv0919	Rv0919	-1.31691	1.58286e-08	5.24707	3.25683e-09	133	124	130	57	48	103	105	67	62	72.61	64.023	70.127	30.392	25.59	28.308	28.377	30.014	25.425
Rv2630	Rv2630	-1.31629	3.70232e-06	5.93368	1.3513e-06	163	291	274	75	56	130	177	126	123	88.988	150.247	147.806	39.99	29.855	35.729	47.836	56.445	50.439
Rv1305	atpE	-1.31612	1.11289e-07	7.82151	2.84495e-08	676	876	516	439	381	828	566	303	359	369.056	452.291	278.35	234.073	203.118	227.564	152.966	135.736	147.217
Rv0312	Rv0312	-1.31416	6.73716e-09	7.47633	1.23111e-09	782	545	630	227	219	419	562	298	322	426.926	281.391	339.847	121.035	116.753	115.156	151.885	133.496	132.044
Rv2262c	Rv2262c	-1.31411	1.76659e-06	4.07185	5.95216e-07	52	50	63	26	24	48	45	27	27	28.389	25.816	33.985	13.863	12.795	13.192	12.162	12.095	11.072
Rv1069c	Rv1069c	-1.31175	1.40845e-08	5.48781	2.84809e-09	146	141	142	71	62	156	117	66	77	79.707	72.8	76.6	37.857	33.053	42.874	31.62	29.566	31.576
Rv3584	lpqE	-1.31139	2.78525e-10	7.16766	3.17933e-11	432	491	449	233	242	418	376	226	230	235.846	253.51	242.208	124.235	129.015	114.881	101.617	101.242	94.317
Rv3171c	hpx	-1.30809	8.68572e-08	8.06934	2.14956e-08	1074	1061	720	313	371	765	815	449	459	586.341	547.809	388.396	166.89	197.787	210.249	220.26	201.14	188.224
Rv3588c	canB	-1.30785	3.04229e-08	5.65444	6.73389e-09	170	153	155	71	89	160	132	83	76	92.81	78.996	83.613	37.857	47.448	43.974	35.674	37.182	31.166
Rv2966c	Rv2966c	-1.3054	2.96175e-07	5.19788	8.39124e-08	124	108	133	59	42	115	95	68	59	67.697	55.762	71.745	31.459	22.391	31.606	25.674	30.462	24.194
Rv2986c	hupB	-1.29895	1.51797e-09	10.5905	2.27514e-10	5948	5339	4200	2385	2285	4069	4096	2519	2733	3247.26	2756.6	2265.64	1271.67	1218.18	1118.31	1106.97	1128.45	1120.73
Rv3781	rfbE	-1.29788	5.23004e-06	3.97467	1.9666e-06	50	54	44	23	30	44	42	23	25	27.297	27.881	23.735	12.264	15.994	12.093	11.351	10.303	10.252
Rv0738	Rv0738	-1.29534	2.32026e-09	6.00035	3.68905e-10	226	222	234	78	76	176	198	100	122	123.383	114.622	126.229	41.589	40.517	48.371	53.511	44.797	50.029
Rv0934	pstS1	-1.29493	4.65058e-09	7.08102	8.07507e-10	351	443	438	240	256	426	348	196	210	191.625	228.727	236.274	127.967	136.478	117.08	94.05	87.803	86.116
MTB000076	MTS1082	-1.29392	6.6127e-08	6.47416	1.57309e-08	292	267	299	122	143	263	193	160	174	159.415	137.856	161.292	65.05	76.236	72.282	52.16	71.676	71.353
Rv2049c	Rv2049c	-1.29357	5.10772e-07	5.64718	1.52864e-07	183	169	143	57	85	152	123	93	87	99.907	87.257	77.14	30.392	45.315	41.775	33.242	41.662	35.676
Rv2147c	Rv2147c	-1.29128	7.28931e-09	8.72098	1.34774e-09	1712	1538	1160	615	556	1054	1260	700	737	934.651	794.09	625.749	327.916	296.414	289.677	340.524	313.582	302.225
Rv0051	Rv0051	-1.29018	1.04236e-07	5.44323	2.64215e-08	131	131	140	75	70	131	96	64	89	71.518	67.637	75.521	39.99	37.318	36.003	25.945	28.67	36.497
Rv1183	mmpL10	-1.28675	7.73383e-10	8.27589	1.03118e-10	959	874	1148	509	470	937	853	463	522	523.557	451.258	619.276	271.397	250.566	257.521	230.53	207.412	214.059
Rv3246c	mtrA	-1.28662	1.36855e-08	8.80886	2.75023e-09	1725	1643	1152	660	632	1296	1290	711	765	941.748	848.303	621.434	351.909	336.931	356.187	348.632	318.509	313.707
Rv2394	ggtB	-1.28353	1.17681e-09	8.01126	1.70454e-10	846	756	944	377	345	831	715	391	467	461.866	390.333	509.23	201.015	183.926	228.388	193.234	175.158	191.505
Rv3005c	Rv3005c	-1.28249	6.43764e-10	8.06863	8.36739e-11	922	1019	781	405	373	693	775	412	497	503.358	526.123	421.302	215.944	198.853	190.461	209.449	184.565	203.807
Rv0890c	Rv0890c	-1.27729	3.67888e-09	5.93231	6.2197e-10	222	206	199	82	88	146	173	107	109	121.199	106.361	107.348	43.722	46.914	40.126	46.755	47.933	44.698
Rv3088	tgs4	-1.27213	4.02636e-06	4.65713	1.4773e-06	76	74	103	34	38	65	63	37	57	41.492	38.207	55.562	18.129	20.259	17.864	17.026	16.575	23.374
Rv1932	tpx	-1.27063	8.01242e-09	7.6838	1.49873e-09	551	726	578	363	324	798	549	283	327	300.813	374.844	311.796	193.55	172.731	219.319	148.371	126.777	134.094
Rv0508	Rv0508	-1.26866	5.17345e-05	3.24066	2.37582e-05	29	30	33	18	10	25	25	14	18	15.832	15.489	17.801	9.598	5.331	6.871	6.756	6.272	7.381
Rv0104	Rv0104	-1.26783	3.68881e-07	5.13474	1.07126e-07	117	111	126	52	43	89	86	75	62	63.875	57.311	67.969	27.726	22.924	24.46	23.242	33.598	25.425
Rv1580c	Rv1580c	-1.26683	0.00451745	2.93715	0.00286213	14	26	28	9	14	35	15	19	9	7.643	13.424	15.104	4.799	7.464	9.619	4.054	8.511	3.691
Rv0162c	adhE1	-1.26645	1.87961e-07	5.6282	5.04384e-08	146	160	162	63	81	169	120	75	98	79.707	82.61	87.389	33.591	43.183	46.447	32.431	33.598	40.187
Rv3904c	esxE	-1.26611	0.0226409	1.11511	0.0160332	7	4	10	4	3	3	4	4	4	3.822	2.065	5.394	2.133	1.599	0.825	1.081	1.792	1.64
Rv2632c	Rv2632c	-1.26384	1.05285e-07	5.75274	2.67884e-08	171	156	188	89	75	153	124	101	98	93.356	80.545	101.415	47.454	39.984	42.05	33.512	45.245	40.187
Rv3541c	Rv3541c	-1.26379	0.0122591	1.68932	0.00832268	12	6	10	7	5	11	11	2	5	6.551	3.098	5.394	3.732	2.666	3.023	2.973	0.896	2.05
Rv2831	echA16	-1.26182	2.14113e-09	6.37653	3.36316e-10	253	255	260	147	136	256	239	111	137	138.123	131.66	140.254	78.38	72.504	70.358	64.592	49.725	56.18
Rv2629	Rv2629	-1.26175	1.32862e-06	8.79482	4.36501e-07	1067	1863	1899	592	559	1052	1276	821	824	582.519	961.892	1024.39	315.652	298.013	289.127	344.848	367.786	337.901
Rv1744c	Rv1744c	-1.25889	8.02078e-06	4.51064	3.14099e-06	74	79	66	38	40	52	68	40	31	40.4	40.789	35.603	20.261	21.325	14.291	18.378	17.919	12.712
Rv1626	Rv1626	-1.2587	5.51414e-10	7.50408	7.07098e-11	567	561	563	318	297	514	455	263	345	309.549	289.652	303.704	169.556	158.336	141.266	122.967	117.817	141.476
Rv1197	esxK	-1.25862	1.58894e-09	7.78721	2.41095e-10	613	710	606	460	408	696	521	332	353	334.662	366.583	326.9	245.27	217.513	191.286	140.804	148.727	144.756
Rv2195	qcrA	-1.25674	1.41672e-10	8.73245	1.47108e-11	1264	1286	1203	879	699	1410	994	643	710	690.069	663.979	648.945	468.679	372.65	387.518	268.636	288.047	291.153
Rv3497c	mce4C	-1.25276	8.46268e-09	5.53133	1.59715e-09	147	161	163	68	56	119	132	79	86	80.253	83.126	87.929	36.257	29.855	32.705	35.674	35.39	35.266
Rv1423	whiA	-1.25135	6.4419e-09	5.7978	1.17252e-09	187	168	179	94	76	157	147	89	101	102.091	86.741	96.56	50.12	40.517	43.149	39.728	39.87	41.418
Rv3704c	gshA	-1.25118	6.02002e-09	6.33352	1.08434e-09	263	255	296	108	105	221	213	153	147	143.582	131.66	159.674	57.585	55.977	60.739	57.565	68.54	60.281
Rv0163	Rv0163	-1.24574	0.000447625	3.15301	0.000241602	20	36	32	13	11	24	21	20	14	10.919	18.587	17.262	6.932	5.864	6.596	5.675	8.959	5.741
Rv3239c	Rv3239c	-1.24495	1.2118e-08	5.66465	2.39163e-09	175	183	180	59	59	134	159	96	88	95.54	94.485	97.099	31.459	31.454	36.828	42.971	43.005	36.087
Rv2898c	Rv2898c	-1.24371	2.45245e-05	3.22795	1.06038e-05	31	32	35	12	10	21	25	18	19	16.924	16.522	18.88	6.398	5.331	5.772	6.756	8.064	7.791
Rv1218c	Rv1218c	-1.2437	2.50472e-05	5.57135	1.08658e-05	190	114	230	61	56	106	162	81	85	103.729	58.86	124.071	32.525	29.855	29.133	43.782	36.286	34.856
Rv2614A	Rv2614A	-1.24347	1.15534e-06	4.49516	3.77079e-07	69	76	74	33	29	74	70	31	39	37.67	39.24	39.918	17.595	15.46	20.338	18.918	13.887	15.993
MTB000042	ssr	-1.24201	2.23736e-12	16.1501	1.14876e-13	210813	226044	213989	121612	133039	241626	182555	112497	117820	115091	116710	115434	64843	70925.6	66407.4	49336.8	50395.7	48315
Rv3675	Rv3675	-1.24169	1.43987e-06	5.2517	4.77194e-07	144	115	121	66	48	95	123	69	53	78.615	59.376	65.272	35.191	25.59	26.109	33.242	30.91	21.734
Rv3310	sapM	-1.24158	6.78845e-08	6.14355	1.62304e-08	241	218	183	129	117	209	165	120	121	131.572	112.556	98.717	68.782	62.375	57.441	44.592	53.757	49.619
Rv2512c	Rv2512c	-1.24063	1.76713e-08	6.40135	3.69953e-09	286	298	270	124	110	224	285	142	128	156.139	153.861	145.649	66.116	58.643	61.563	77.023	63.612	52.49
Rv2085	Rv2085	-1.24005	0.000124263	3.07657	6.07903e-05	29	29	27	10	15	17	27	13	14	15.832	14.973	14.565	5.332	7.997	4.672	7.297	5.824	5.741
Rv2265	Rv2265	-1.23921	0.000822783	3.23553	0.000462889	27	26	38	12	12	39	32	9	18	14.74	13.424	20.499	6.398	6.397	10.719	8.648	4.032	7.381
Rv0527	ccdA	-1.23449	8.53654e-09	6.02785	1.61519e-09	186	207	195	120	105	212	175	85	118	101.545	106.877	105.191	63.984	55.977	58.265	47.295	38.078	48.389
Rv0239	vapB24	-1.23417	8.64044e-07	5.84854	2.72682e-07	184	178	195	83	73	170	123	116	122	100.453	91.904	105.191	44.255	38.918	46.722	33.242	51.965	50.029
Rv3115	Rv3115	-1.2337	4.92884e-09	6.11584	8.62843e-10	224	244	242	108	81	169	215	118	123	122.291	125.98	130.544	57.585	43.183	46.447	58.105	52.861	50.439
Rv3705A	Rv3705A	-1.23102	5.29739e-07	4.67409	1.58922e-07	74	94	77	40	37	70	69	40	47	40.4	48.533	41.537	21.328	19.725	19.238	18.648	17.919	19.274
Rv1422	Rv1422	-1.22957	2.23952e-08	5.66695	4.81201e-09	159	154	165	76	79	163	152	71	86	86.805	79.512	89.007	40.523	42.116	44.798	41.079	31.806	35.266
Rv3894c	eccC2	-1.22926	3.05854e-10	7.21287	3.54692e-11	501	488	450	224	199	439	406	259	257	273.516	251.961	242.748	119.436	106.091	120.653	109.725	116.025	105.389
Rv1891	Rv1891	-1.22901	5.54028e-09	6.37004	9.87153e-10	268	257	279	141	112	213	240	142	136	146.312	132.693	150.503	75.181	59.709	58.54	64.862	63.612	55.77
Rv3850	Rv3850	-1.22459	4.9587e-09	6.61766	8.75205e-10	317	290	297	168	173	269	272	149	163	173.063	149.731	160.213	89.577	92.23	73.931	73.51	66.748	66.842
Rv2677c	hemY	-1.22447	3.74562e-10	7.16609	4.5112e-11	438	428	451	234	213	499	387	217	246	239.122	220.982	243.287	124.768	113.554	137.143	104.59	97.21	100.878
Rv1116A	Rv1116A	-1.22229	0.000229172	3.35509	0.000117279	30	37	39	11	11	31	33	24	13	16.378	19.104	21.038	5.865	5.864	8.52	8.918	10.751	5.331
Rv2849c	cobO	-1.22173	1.2942e-06	4.27641	4.24884e-07	62	65	58	26	30	55	51	31	37	33.848	33.56	31.287	13.863	15.994	15.116	13.783	13.887	15.173
MTB000073	mcr16	-1.22155	6.03855e-08	6.9341	1.42782e-08	443	443	433	142	147	292	459	166	258	241.852	228.727	233.577	75.714	78.368	80.252	124.048	74.364	105.799
Rv2378c	mbtG	-1.22112	3.64915e-05	3.54604	1.6338e-05	38	44	38	16	10	37	36	19	22	20.746	22.718	20.499	8.531	5.331	10.169	9.729	8.511	9.022
Rv2055c	rpsR2	-1.21955	6.19904e-06	3.81199	2.3711e-06	44	52	48	17	17	37	44	26	23	24.021	26.848	25.893	9.064	9.063	10.169	11.891	11.647	9.432
Rv2445c	ndkA	-1.21904	3.06408e-08	6.1977	6.78947e-09	205	235	231	130	106	231	174	111	149	111.918	121.334	124.61	69.315	56.511	63.487	47.025	49.725	61.101
Rv1519	Rv1519	-1.21843	0.0167873	0.987744	0.0116626	4	6	8	3	2	6	6	2	3	2.184	3.098	4.316	1.6	1.066	1.649	1.622	0.896	1.23
Rv0613c	Rv0613c	-1.21564	4.3586e-11	8.6744	3.94051e-12	1190	1256	1189	697	690	1420	1133	608	640	649.67	648.49	641.393	371.638	367.852	390.267	306.202	272.368	262.448
Rv2073c	Rv2073c	-1.21459	0.00010372	4.06528	5.00942e-05	65	45	55	15	32	49	47	32	27	35.486	23.234	29.669	7.998	17.06	13.467	12.702	14.335	11.072
Rv1547	dnaE1	-1.21019	2.52896e-09	8.23464	4.0735e-10	1164	1082	866	413	386	716	916	542	556	635.475	558.651	467.154	220.21	205.784	196.782	247.556	242.802	228.001
Rv0604	lpqO	-1.20818	2.95018e-09	5.9613	4.83914e-10	182	181	188	111	104	207	162	94	103	99.361	93.453	101.415	59.185	55.444	56.891	43.782	42.11	42.238
Rv3236c	Rv3236c	-1.20793	1.16532e-07	5.52482	2.99574e-08	147	172	157	63	46	127	131	77	102	80.253	88.806	84.692	33.591	24.523	34.904	35.404	34.494	41.828
Rv1714	Rv1714	-1.20683	3.42826e-05	3.8208	1.52669e-05	42	54	53	15	19	30	38	22	38	22.93	27.881	28.59	7.998	10.129	8.245	10.27	9.855	15.583
Rv2680	Rv2680	-1.20538	1.65067e-08	6.71629	3.40427e-09	389	364	286	157	149	266	302	176	195	212.371	187.938	154.28	83.712	79.435	73.106	81.618	78.843	79.965
Rv1621c	cydD	-1.20462	3.51025e-05	6.72137	1.56656e-05	379	427	197	185	162	347	283	157	183	206.912	220.466	106.269	98.641	86.365	95.368	76.483	70.332	75.044
Rv3623	lpqG	-1.20414	8.41872e-09	6.30871	1.58482e-09	252	263	231	133	116	223	230	137	123	137.577	135.79	124.61	70.915	61.842	61.288	62.159	61.372	50.439
Rv3023c	Rv3023c	-1.20388	9.20462e-09	5.94927	1.75705e-09	193	203	192	105	85	171	180	89	117	105.367	104.812	103.572	55.986	45.315	46.997	48.646	39.87	47.979
Rv2779c	Rv2779c	-1.2022	6.54136e-05	3.50996	3.05891e-05	44	33	35	13	16	35	36	20	17	24.021	17.038	18.88	6.932	8.53	9.619	9.729	8.959	6.971
Rv0145	Rv0145	-1.20212	1.98507e-11	9.54861	1.60221e-12	2582	2548	2693	893	936	1865	2388	1262	1505	1409.62	1315.57	1452.71	476.144	498.999	512.569	645.375	565.343	617.162
Rv2951c	Rv2951c	-1.20194	5.99667e-11	8.01215	5.62278e-12	838	817	912	365	333	703	758	435	487	457.498	421.828	491.968	194.617	177.529	193.209	204.855	194.869	199.706
Rv3590c	PE_PGRS58	-1.20182	1.47602e-09	6.87974	2.19811e-10	363	330	343	226	203	363	305	185	188	198.177	170.383	185.028	120.502	108.223	99.765	82.429	82.875	77.094
Rv0505c	serB1	-1.20182	2.40296e-08	7.12059	5.22658e-09	409	441	405	236	253	422	440	181	223	223.29	227.694	218.473	125.834	134.879	115.981	118.913	81.083	91.447
Rv2405	Rv2405	-1.2008	1.18962e-07	5.85814	3.0617e-08	167	164	208	99	95	155	159	95	97	91.172	84.675	112.203	52.786	50.646	42.6	42.971	42.557	39.777
Rv0356c	Rv0356c	-1.19825	8.24806e-08	5.85144	2.02938e-08	167	189	165	112	81	178	148	103	91	91.172	97.583	89.007	59.718	43.183	48.921	39.998	46.141	37.317
MTB000144	ncRv12220	-1.19474	5.74517e-06	5.02762	2.17958e-06	78	108	110	48	56	119	97	42	55	42.583	55.762	59.338	25.593	29.855	32.705	26.215	18.815	22.554
Rv3649	Rv3649	-1.19438	4.30613e-06	4.45731	1.58821e-06	57	74	66	34	34	82	61	30	38	31.119	38.207	35.603	18.129	18.126	22.537	16.486	13.439	15.583
Rv0233	nrdB	-1.19413	1.79033e-08	6.4834	3.75668e-09	316	327	258	123	111	230	239	169	180	172.517	168.834	139.175	65.583	59.176	63.212	64.592	75.708	73.813
Rv2157c	murF	-1.19225	2.43599e-09	7.5114	3.90226e-10	580	569	598	288	254	522	602	262	316	316.646	293.782	322.584	153.56	135.412	143.464	162.695	117.369	129.584
Rv3405c	Rv3405c	-1.18962	4.13333e-06	4.68393	1.51853e-06	77	91	84	28	45	63	67	47	52	42.037	46.985	45.313	14.929	23.99	17.315	18.107	21.055	21.324
Rv2289	cdh	-1.18865	3.94385e-08	6.24523	8.99425e-09	238	246	240	137	93	199	201	143	134	129.934	127.013	129.465	73.048	49.58	54.692	54.322	64.06	54.95
Rv0939	Rv0939	-1.18486	3.76323e-10	7.28197	4.5627e-11	487	503	460	243	231	480	465	246	258	265.873	259.706	248.142	129.567	123.15	131.921	125.67	110.202	105.799
Rv2223c	Rv2223c	-1.18324	1.08075e-07	6.55813	2.7576e-08	367	252	313	123	134	263	272	153	186	200.36	130.111	168.844	65.583	71.438	72.282	73.51	68.54	76.274
Rv2985	mutT1	-1.1814	7.96676e-09	8.53372	1.48636e-09	1391	1281	1048	465	524	986	1192	579	718	759.404	661.398	565.332	247.936	279.354	270.988	322.147	259.377	294.434
Rv0855	far	-1.17786	1.58133e-06	4.70783	5.26353e-07	86	77	88	35	32	81	66	49	52	46.951	39.756	47.471	18.662	17.06	22.262	17.837	21.951	21.324
Rv3664c	dppC	-1.17699	0.061231	1.48596	0.0463948	6	15	4	9	5	6	8	5	2	3.276	7.745	2.158	4.799	2.666	1.649	2.162	2.24	0.82
Rv0575c	Rv0575c	-1.17686	3.08418e-05	4.31411	1.36014e-05	54	86	60	31	25	50	67	27	38	29.481	44.403	32.366	16.529	13.328	13.742	18.107	12.095	15.583
Rv3307	deoD	-1.16818	3.81163e-08	6.57639	8.66449e-09	332	339	261	124	134	282	300	156	169	181.252	175.03	140.794	66.116	71.438	77.504	81.077	69.884	69.303
Rv0509	hemA	-1.16804	4.28056e-11	8.86489	3.83916e-12	1366	1520	1477	697	684	1423	1348	753	832	745.755	784.796	796.751	371.638	364.653	391.091	364.307	337.324	341.182
Rv2883c	pyrH	-1.16517	1.47922e-08	7.19792	3.01538e-09	384	438	464	263	248	470	370	265	226	209.641	226.145	250.3	140.231	132.213	129.173	99.995	118.713	92.677
Rv0854	Rv0854	-1.16459	0.000393069	4.0139	0.000210391	35	57	49	30	26	45	30	34	32	19.108	29.43	26.433	15.996	13.861	12.368	8.108	15.231	13.122
Rv2817c	Rv2817c	-1.16243	9.0072e-10	7.09687	1.23336e-10	451	422	417	212	202	368	374	247	244	246.219	217.884	224.946	113.038	107.69	101.14	101.076	110.649	100.058
Rv3301c	phoY1	-1.15896	1.81274e-06	4.66107	6.12506e-07	81	71	78	44	33	76	62	46	47	44.221	36.658	42.076	23.461	17.593	20.888	16.756	20.607	19.274
Rv3366	spoU	-1.15838	0.000255737	3.4123	0.000132529	31	34	35	23	12	25	32	13	23	16.924	17.555	18.88	12.264	6.397	6.871	8.648	5.824	9.432
Rv3910	Rv3910	-1.15728	4.16575e-11	8.41349	3.69623e-12	1030	1079	1022	530	502	1086	967	537	616	562.319	557.102	551.307	282.594	267.626	298.472	261.339	240.562	252.606
Rv1002c	Rv1002c	-1.15391	1.19859e-07	5.94002	3.09277e-08	181	191	193	82	107	190	182	85	118	98.815	98.616	104.112	43.722	57.044	52.219	49.187	38.078	48.389
Rv1427c	fadD12	-1.14748	1.36383e-08	5.99393	2.73748e-09	190	197	201	94	89	210	183	106	111	103.729	101.714	108.427	50.12	47.448	57.715	49.457	47.485	45.518
Rv3234c	tgs3	-1.14735	3.64686e-08	6.04949	8.22949e-09	199	210	234	87	95	172	181	112	143	108.642	108.426	126.229	46.388	50.646	47.272	48.917	50.173	58.641
Rv3407	vapB47	-1.14671	8.12931e-10	8.62418	1.09171e-10	1160	1265	1051	667	693	1220	1000	648	694	633.291	653.137	566.95	355.642	369.451	335.3	270.257	290.287	284.592
Rv1734c	Rv1734c	-1.1428	2.18159e-09	7.75137	3.43195e-10	669	762	729	286	265	539	587	398	474	365.234	393.431	393.251	152.494	141.277	148.136	158.641	178.294	194.375
Rv3076	Rv3076	-1.14248	5.23568e-06	4.63985	1.96997e-06	92	67	72	34	36	79	64	44	48	50.227	34.593	38.84	18.129	19.192	21.712	17.296	19.711	19.684
Rv2610c	pimA	-1.14224	1.31104e-07	5.75784	3.40493e-08	144	144	161	108	90	194	122	89	95	78.615	74.349	86.85	57.585	47.981	53.318	32.971	39.87	38.957
Rv3713	cobQ2	-1.14159	4.59448e-07	5.5999	1.36072e-07	175	145	136	80	64	145	156	67	90	95.54	74.865	73.364	42.656	34.12	39.851	42.16	30.014	36.907
Rv1679	fadE16	-1.13881	2.83918e-08	6.48463	6.23667e-09	271	258	286	144	132	289	287	141	138	147.95	133.209	154.28	76.78	70.372	79.428	77.564	63.164	56.59
Rv1325c	PE_PGRS24	-1.13565	2.22181e-09	6.85432	3.5112e-10	359	320	377	185	179	337	324	191	207	195.993	165.22	203.368	98.641	95.428	92.62	87.563	85.563	84.885
Rv0774c	Rv0774c	-1.13482	1.39664e-08	6.39987	2.82007e-09	235	255	239	150	144	284	235	110	159	128.296	131.66	128.926	79.979	76.769	78.053	63.51	49.277	65.202
Rv1271c	Rv1271c	-1.13142	6.79779e-07	5.69217	2.09476e-07	155	197	147	65	76	145	149	78	115	84.621	101.714	79.298	34.658	40.517	39.851	40.268	34.942	47.159
Rv0394c	Rv0394c	-1.12961	8.51296e-07	5.62908	2.67842e-07	160	171	119	74	81	148	131	87	88	87.351	88.29	64.193	39.457	43.183	40.676	35.404	38.974	36.087
Rv1233c	Rv1233c	-1.12681	8.47563e-09	6.8443	1.60163e-09	328	360	326	202	160	394	294	194	208	179.069	185.873	175.857	107.706	85.299	108.285	79.456	86.907	85.296
Rv3717	Rv3717	-1.12592	5.31726e-08	6.46642	1.24452e-08	267	276	219	176	144	283	254	134	139	145.766	142.503	118.137	93.842	76.769	77.778	68.645	60.028	57
Rv1933c	fadE18	-1.12446	7.75886e-09	7.64616	1.44385e-09	542	646	504	369	344	744	564	276	336	295.9	333.538	271.877	196.749	183.393	204.478	152.425	123.641	137.785
Rv0074	Rv0074	-1.12248	1.69476e-08	6.18615	3.51144e-09	230	197	214	117	128	224	203	114	126	125.566	101.714	115.44	62.384	68.239	61.563	54.862	51.069	51.669
Rv2557	Rv2557	-1.12096	1.82891e-09	7.7336	2.81573e-10	564	684	615	369	358	656	550	354	376	307.911	353.158	331.755	196.749	190.857	180.292	148.642	158.583	154.188
Rv2681	Rv2681	-1.12096	4.66286e-08	7.23844	1.08017e-08	562	499	435	184	220	381	499	233	312	306.819	257.64	234.656	98.108	117.286	104.712	134.858	104.378	127.943
Rv3237c	Rv3237c	-1.11759	2.10909e-06	5.11348	7.25792e-07	127	93	101	59	42	108	103	55	63	69.334	48.017	54.483	31.459	22.391	29.682	27.837	24.639	25.835
Rv1491c	Rv1491c	-1.1146	9.03808e-08	6.0565	2.24326e-08	230	213	194	101	86	186	230	101	118	125.566	109.975	104.651	53.853	45.848	51.119	62.159	45.245	48.389
Rv1184c	Rv1184c	-1.11434	2.09974e-09	7.51264	3.28808e-10	550	553	649	259	236	517	550	299	369	300.268	285.521	350.096	138.098	125.816	142.09	148.642	133.944	151.318
Rv3730c	Rv3730c	-1.11329	1.14256e-05	4.02462	4.62231e-06	55	56	50	20	23	34	47	34	31	30.027	28.914	26.972	10.664	12.262	9.344	12.702	15.231	12.712
Rv3755c	Rv3755c	-1.11162	2.38082e-08	6.12587	5.17272e-09	215	231	192	111	96	215	200	124	120	117.377	119.268	103.572	59.185	51.179	59.09	54.051	55.549	49.209
Rv1754c	Rv1754c	-1.11149	5.78374e-06	5.72149	2.1956e-06	208	135	210	58	72	114	170	106	102	113.556	69.702	113.282	30.925	38.385	31.331	45.944	47.485	41.828
Rv3690	Rv3690	-1.10826	4.2338e-06	4.29126	1.55848e-06	64	60	61	24	26	59	56	37	36	34.94	30.979	32.906	12.797	13.861	16.215	15.134	16.575	14.763
Rv0460	Rv0460	-1.10744	5.76407e-07	5.52376	1.74304e-07	161	165	120	61	59	131	141	83	85	87.896	85.192	64.733	32.525	31.454	36.003	38.106	37.182	34.856
Rv1047	Rv1047	-1.10733	1.70546e-08	6.10554	3.53771e-09	220	234	201	101	91	192	219	106	135	120.107	120.817	108.427	53.853	48.514	52.768	59.186	47.485	55.36
Rv1775	Rv1775	-1.10661	1.4828e-06	5.87588	4.91778e-07	222	162	205	63	79	168	204	99	109	121.199	83.643	110.585	33.591	42.116	46.172	55.133	44.349	44.698
Rv1967	mce3B	-1.10589	0.030192	1.31154	0.0217281	6	7	11	6	2	3	6	4	6	3.276	3.614	5.934	3.199	1.066	0.825	1.622	1.792	2.46
Rv3257c	pmmA	-1.105	1.02484e-08	8.02625	1.98577e-09	932	854	689	365	379	719	798	424	507	508.817	440.932	371.673	194.617	202.052	197.607	215.665	189.941	207.908
Rv0359	Rv0359	-1.1039	0.0001486	4.12017	7.37331e-05	50	50	66	23	29	44	67	28	24	27.297	25.816	35.603	12.264	15.46	12.093	18.107	12.543	9.842
Rv3705c	Rv3705c	-1.10215	1.04947e-06	5.5891	3.37996e-07	130	154	184	75	53	133	148	84	93	70.972	79.512	99.257	39.99	28.255	36.553	39.998	37.63	38.137
Rv3168	Rv3168	-1.10162	5.46299e-05	4.02095	2.51927e-05	43	49	61	18	26	49	49	26	31	23.475	25.299	32.906	9.598	13.861	13.467	13.243	11.647	12.712
Rv2476c	gdh	-1.10032	2.26316e-10	8.98569	2.51281e-11	1331	1427	1547	904	837	1803	1385	767	877	726.647	736.779	834.512	482.009	446.221	495.529	374.307	343.596	359.635
Rv0461	Rv0461	-1.0983	9.66793e-09	6.0793	1.85708e-09	215	228	198	97	91	184	207	121	123	117.377	117.719	106.809	51.72	48.514	50.57	55.943	54.205	50.439
MTB000102	ncRv10128	-1.09785	5.92322e-07	5.02755	1.79685e-07	106	91	104	44	46	100	91	58	62	57.87	46.985	56.102	23.461	24.523	27.484	24.593	25.982	25.425
Rv1030	kdpB	-1.09692	6.52242e-06	4.82405	2.51043e-06	87	71	74	61	53	92	81	35	48	47.497	36.658	39.918	32.525	28.255	25.285	21.891	15.679	19.684
Rv2862c	Rv2862c	-1.09441	3.80038e-05	3.98162	1.70789e-05	50	56	48	16	23	39	41	31	37	27.297	28.914	25.893	8.531	12.262	10.719	11.081	13.887	15.173
Rv2080	lppJ	-1.09367	9.65333e-08	6.2468	2.4307e-08	204	228	235	121	122	242	214	143	116	111.372	117.719	126.768	64.517	65.041	66.51	57.835	64.06	47.569
Rv3760	Rv3760	-1.09229	3.35087e-06	5.59547	1.2106e-06	152	184	113	70	72	143	138	82	91	82.983	95.002	60.957	37.324	38.385	39.301	37.296	36.734	37.317
Rv1740	vapB34	-1.0915	0.00389455	2.54205	0.00243853	14	14	23	8	12	16	17	7	11	7.643	7.228	12.407	4.266	6.397	4.397	4.594	3.136	4.511
Rv2395	Rv2395	-1.091	9.3792e-08	6.69089	2.34367e-08	304	281	344	169	134	340	270	190	192	165.966	145.084	185.567	90.11	71.438	93.444	72.97	85.115	78.734
Rv0320	Rv0320	-1.08988	0.000772587	3.4153	0.000433168	24	30	41	20	13	37	32	13	21	13.103	15.489	22.117	10.664	6.931	10.169	8.648	5.824	8.612
Rv3328c	sigJ	-1.08966	2.45862e-07	6.08597	6.85111e-08	203	184	199	113	111	240	208	85	128	110.826	95.002	107.348	60.251	59.176	65.961	56.214	38.078	52.49
Rv0079	Rv0079	-1.0848	3.4731e-07	8.98697	1.00112e-07	1129	1649	1719	798	839	1659	1337	848	934	616.367	851.401	927.296	425.49	447.287	455.952	361.334	379.882	383.01
Rv2850c	Rv2850c	-1.08306	4.93694e-09	7.04329	8.68995e-10	394	352	407	218	224	395	376	219	225	215.101	181.742	219.552	116.237	119.419	108.56	101.617	98.106	92.267
Rv3262	fbiB	-1.08059	7.75078e-07	6.44137	2.41259e-07	269	309	208	138	137	261	280	138	142	146.858	159.541	112.203	73.581	73.037	71.732	75.672	61.82	58.231
Rv3122	Rv3122	-1.08027	0.00024938	4.52509	0.000129115	72	104	49	28	34	64	65	43	45	39.308	53.697	26.433	14.929	18.126	17.589	17.567	19.263	18.453
Rv2258c	Rv2258c	-1.08009	1.00381e-09	7.09312	1.39379e-10	380	390	402	243	228	421	370	216	248	207.458	201.362	216.854	129.567	121.551	115.706	99.995	96.762	101.698
Rv3040c	Rv3040c	-1.07869	7.77099e-06	5.49773	3.03945e-06	133	105	148	94	67	154	139	57	80	72.61	54.213	79.837	50.12	35.719	42.325	37.566	25.534	32.806
Rv2081c	Rv2081c	-1.07571	9.35599e-08	6.89672	2.33339e-08	308	344	424	191	186	334	337	208	216	168.15	177.612	228.722	101.84	99.16	91.795	91.077	93.179	88.576
Rv3217c	Rv3217c	-1.07334	7.78662e-07	5.30071	2.42748e-07	136	115	119	47	56	116	111	76	77	74.248	59.376	64.193	25.06	29.855	31.881	29.999	34.046	31.576
Rv3563	fadE32	-1.07146	0.000247019	4.04672	0.000127478	57	39	44	25	30	65	54	19	28	31.119	20.136	23.735	13.33	15.994	17.864	14.594	8.511	11.482
Rv2352c	PPE38	-1.06891	5.98098e-05	4.80286	2.77391e-05	79	59	77	64	57	94	61	54	40	43.129	30.462	41.537	34.125	30.388	25.835	16.486	24.191	16.403
Rv3665c	dppB	-1.06755	0.017325	2.32643	0.0120593	10	21	13	9	7	19	22	5	6	5.459	10.843	7.013	4.799	3.732	5.222	5.946	2.24	2.46
Rv2816c	Rv2816c	-1.06692	1.38066e-08	7.12811	2.78449e-09	355	367	416	283	264	458	370	222	225	193.809	189.487	224.407	150.894	140.743	125.875	99.995	99.45	92.267
Rv2244	acpM	-1.06668	8.78474e-09	9.39015	1.66881e-09	1965	2263	1741	1190	978	1938	1786	1187	1259	1072.77	1168.42	939.163	634.503	521.39	532.632	482.68	531.745	516.284
Rv3798	Rv3798	-1.06604	6.92636e-08	6.67589	1.66266e-08	313	368	277	135	141	302	294	180	209	170.88	190.003	149.425	71.981	75.17	83	79.456	80.635	85.706
Rv3264c	manB	-1.06519	2.82831e-09	6.8999	4.61889e-10	338	346	365	188	183	384	344	207	205	184.528	178.644	196.895	100.241	97.561	105.537	92.969	92.731	84.065
Rv2062c	cobN	-1.06492	5.71867e-09	7.1445	1.02168e-09	436	383	438	213	208	467	405	241	257	238.03	197.748	236.274	113.571	110.889	128.348	109.454	107.962	105.389
Rv3388	PE_PGRS52	-1.06323	1.19481e-09	7.20676	1.73921e-10	396	425	385	282	267	516	387	217	265	216.193	219.433	207.684	150.361	142.343	141.815	104.59	97.21	108.67
Rv0634A	Rv0634A	-1.0614	1.04583e-07	6.72163	2.65345e-08	310	326	259	191	184	324	294	188	164	169.242	168.318	139.715	101.84	98.094	89.047	79.456	84.219	67.252
Rv2409c	Rv2409c	-1.06099	3.22215e-07	5.86826	9.25691e-08	176	145	178	107	92	192	170	80	111	96.086	74.865	96.02	57.052	49.047	52.768	45.944	35.838	45.518
Rv0914c	Rv0914c	-1.05914	6.7333e-07	6.06213	2.07166e-07	201	173	234	102	101	193	219	114	108	109.734	89.322	126.229	54.386	53.845	53.043	59.186	51.069	44.288
Rv2159c	Rv2159c	-1.05289	7.46302e-08	9.56217	1.81833e-08	2273	2155	2518	1236	1025	2069	2753	1106	1385	1240.92	1112.65	1358.31	659.03	546.447	568.635	744.019	495.459	567.953
Rv3616c	espA	-1.05267	1.05325e-09	11.2751	1.47758e-10	6237	6130	7541	5080	4653	8661	6527	3797	4084	3405.03	3165	4067.91	2708.64	2480.6	2380.35	1763.97	1700.96	1674.74
Rv0406c	Rv0406c	-1.0483	2.7964e-05	4.50649	1.22451e-05	59	65	78	28	42	69	68	37	41	32.211	33.56	42.076	14.929	22.391	18.964	18.378	16.575	16.813
Rv2102	Rv2102	-1.04569	5.68982e-08	6.9989	1.33991e-08	384	392	342	201	221	371	377	181	264	209.641	202.395	184.488	107.172	117.819	101.964	101.887	81.083	108.26
Rv0496	Rv0496	-1.04439	2.669e-08	5.95992	5.84364e-09	187	178	170	101	101	194	170	107	113	102.091	91.904	91.705	53.853	53.845	53.318	45.944	47.933	46.338
Rv2668	Rv2668	-1.04431	1.94023e-05	4.47871	8.25411e-06	68	70	61	28	30	80	61	42	42	37.124	36.142	32.906	14.929	15.994	21.987	16.486	18.815	17.223
Rv2468c	Rv2468c	-1.04428	8.68314e-09	7.23285	1.64709e-09	400	422	459	255	233	526	450	243	249	218.376	217.884	247.602	135.965	124.217	144.564	121.616	108.858	102.109
Rv1313c	Rv1313c	-1.04216	3.03642e-08	6.72917	6.70779e-09	332	349	307	153	147	272	316	219	188	181.252	180.193	165.608	81.579	78.368	74.755	85.401	98.106	77.094
Rv1968	mce3C	-1.04019	0.0811515	1.48194	0.0628405	7	6	10	5	6	7	15	1	5	3.822	3.098	5.394	2.666	3.199	1.924	4.054	0.448	2.05
Rv3382c	lytB1	-1.03953	5.22713e-06	4.84565	1.96281e-06	101	94	90	44	26	66	83	58	68	55.14	48.533	48.55	23.461	13.861	18.139	22.431	25.982	27.885
Rv0240	vapC24	-1.03928	6.52939e-07	5.4965	2.00109e-07	130	147	128	73	71	116	143	80	75	70.972	75.898	69.048	38.923	37.851	31.881	38.647	35.838	30.756
Rv1379	pyrR	-1.03834	6.63418e-07	5.84858	2.03798e-07	157	188	171	104	69	176	178	103	98	85.713	97.067	92.244	55.452	36.785	48.371	48.106	46.141	40.187
Rv0395	Rv0395	-1.03563	0.194333	-0.441907	0.16127	3	2	1	0	1	2	3	2	0	1.638	1.033	0.539	0	0.533	0.55	0.811	0.896	0
Rv2848c	cobB	-1.03546	7.854e-07	5.21074	2.45226e-07	117	109	111	54	49	110	116	72	61	63.875	56.278	59.878	28.793	26.123	30.232	31.35	32.254	25.015
Rv3782	glfT1	-1.0352	2.4179e-06	5.85355	8.48295e-07	140	210	195	80	74	163	169	108	117	76.432	108.426	105.191	42.656	39.451	44.798	45.674	48.381	47.979
Rv1283c	oppB	-1.03412	5.97995e-07	5.57252	1.81549e-07	125	144	155	78	62	148	137	75	99	68.243	74.349	83.613	41.589	33.053	40.676	37.025	33.598	40.597
Rv0661c	vapC7	-1.03406	0.102177	0.974472	0.080707	5	4	5	2	8	4	3	2	6	2.73	2.065	2.697	1.066	4.265	1.099	0.811	0.896	2.46
Rv0773c	ggtA	-1.0339	1.86268e-07	6.06824	4.99395e-08	194	181	228	106	92	206	213	105	126	105.913	93.453	122.992	56.519	49.047	56.616	57.565	47.037	51.669
Rv0235c	Rv0235c	-1.03258	1.07695e-05	5.55139	4.33104e-06	111	146	129	96	81	153	138	54	96	60.599	75.382	69.588	51.187	43.183	42.05	37.296	24.191	39.367
Rv3319	sdhB	-1.03092	2.49314e-05	5.00439	1.07976e-05	77	83	90	49	76	130	86	48	50	42.037	42.854	48.55	26.127	40.517	35.729	23.242	21.503	20.504
Rv0531	Rv0531	-1.02909	3.24512e-05	4.47897	1.43657e-05	59	79	73	37	24	60	78	33	45	32.211	40.789	39.379	19.728	12.795	16.49	21.08	14.783	18.453
Rv0271c	fadE6	-1.02882	1.467e-09	7.92092	2.18115e-10	725	714	712	392	338	741	759	370	477	395.807	368.648	384.081	209.013	180.194	203.653	205.125	165.75	195.606
Rv3775	lipE	-1.02774	9.28609e-08	6.07585	2.3115e-08	188	198	198	118	89	228	197	106	129	102.637	102.23	106.809	62.917	47.448	62.663	53.241	47.485	52.9
Rv0129c	fbpC	-1.02397	1.30753e-07	9.42816	3.38954e-08	2319	1837	1528	1271	1265	2329	1887	1059	1213	1266.04	948.468	824.263	677.692	674.395	640.092	509.976	474.404	497.42
Rv1481	Rv1481	-1.02344	3.22619e-08	7.3588	7.19509e-09	508	403	514	272	247	527	486	258	310	277.338	208.074	277.272	145.029	131.68	144.838	131.345	115.577	127.123
Rv0922	Rv0922	-1.02303	2.06159e-09	8.73423	3.2234e-10	1398	1306	1124	624	626	1270	1310	716	814	763.225	674.305	606.329	332.714	333.732	349.041	354.037	320.749	333.801
Rv0393	Rv0393	-1.02075	2.04901e-07	5.63925	5.56721e-08	150	155	139	73	69	155	148	95	87	81.891	80.029	74.982	38.923	36.785	42.6	39.998	42.557	35.676
Rv2066	cobI	-1.01917	6.67184e-09	6.8859	1.21757e-09	354	333	358	169	183	368	360	193	226	193.263	171.932	193.119	90.11	97.561	101.14	97.293	86.459	92.677
Rv1538c	ansA	-1.01854	1.26062e-06	5.69727	4.12862e-07	162	121	161	82	88	164	147	87	93	88.442	62.474	86.85	43.722	46.914	45.073	39.728	38.974	38.137
Rv3385c	vapB46	-1.01754	3.14109e-07	5.56914	8.96378e-08	135	127	139	73	86	147	133	81	84	73.702	65.572	74.982	38.923	45.848	40.401	35.944	36.286	34.446
Rv1444c	Rv1444c	-1.01674	1.78658e-06	5.15484	6.03239e-07	106	101	116	56	46	96	100	58	83	57.87	52.148	62.575	29.859	24.523	26.384	27.026	25.982	34.036
MTB000072	mcr10	-1.01652	2.08279e-06	5.9249	7.15242e-07	230	172	179	88	71	163	218	114	103	125.566	88.806	96.56	46.921	37.851	44.798	58.916	51.069	42.238
Rv3312c	Rv3312c	-1.01581	1.54502e-07	5.35945	4.09042e-08	130	126	123	58	57	108	134	71	78	70.972	65.055	66.351	30.925	30.388	29.682	36.214	31.806	31.986
Rv3342	Rv3342	-1.01549	1.40088e-05	5.38037	5.80509e-06	105	103	153	73	57	136	110	73	81	57.324	53.18	82.534	38.923	30.388	37.378	29.728	32.702	33.216
Rv2082	Rv2082	-1.01475	2.27583e-08	6.57361	4.9064e-09	252	264	273	164	157	321	241	160	185	137.577	136.307	147.267	87.444	83.7	88.222	65.132	71.676	75.864
Rv1454c	qor	-1.01311	1.37875e-08	7.15154	2.77734e-09	381	397	388	246	239	526	415	198	266	208.003	204.976	209.302	131.166	127.415	144.564	112.157	88.699	109.08
Rv1751	Rv1751	-1.01288	1.14319e-09	7.49291	1.64214e-10	495	518	492	298	313	588	494	295	332	270.241	267.45	265.404	158.892	166.866	161.603	133.507	132.152	136.145
Rv3414c	sigD	-1.0125	2.07009e-06	6.88818	7.09391e-07	442	309	303	195	180	325	330	235	209	241.306	159.541	163.45	103.973	95.961	89.322	89.185	105.274	85.706
Rv0913c	Rv0913c	-1.00791	5.89852e-06	5.33547	2.24342e-06	98	116	124	69	74	125	129	66	60	53.502	59.892	66.89	36.791	39.451	34.354	34.863	29.566	24.604
Rv1078	pra	-1.0076	2.6142e-09	8.8803	4.22536e-10	1241	1303	1388	825	766	1597	1440	677	876	677.513	672.756	748.741	439.887	408.369	438.913	389.171	303.278	359.225
Rv0256c	PPE2	-1.00735	6.02002e-09	7.21818	1.08562e-09	459	386	394	263	244	497	413	246	266	250.587	199.297	212.539	140.231	130.081	136.593	111.616	110.202	109.08
Rv3797	fadE35	-1.00528	2.19541e-06	4.79181	7.59706e-07	86	83	93	41	33	68	93	45	59	46.951	42.854	50.168	21.861	17.593	18.689	25.134	20.159	24.194
Rv3759c	proX	-1.00342	2.25337e-06	6.38946	7.81384e-07	260	270	188	132	157	243	246	138	150	141.945	139.405	101.415	70.382	83.7	66.785	66.483	61.82	61.511
Rv2241	aceE	-0.999897	3.50484e-09	8.42174	5.90023e-10	896	1052	879	602	616	1103	927	555	634	489.163	543.162	474.167	320.984	328.401	303.144	250.529	248.625	259.987
Rv0427c	xthA	-0.999655	1.97048e-06	5.12727	6.72064e-07	109	102	91	53	61	97	103	56	68	59.508	52.664	49.089	28.259	32.52	26.659	27.837	25.087	27.885
Rv1976c	Rv1976c	-0.999634	5.2176e-05	4.89649	2.3986e-05	76	81	85	38	59	120	79	46	57	41.492	41.821	45.852	20.261	31.454	32.98	21.35	20.607	23.374
Rv3636	Rv3636	-0.999436	2.72534e-05	5.15715	1.19209e-05	106	111	91	61	57	88	86	62	86	57.87	57.311	49.089	32.525	30.388	24.186	23.242	27.774	35.266
Rv0105c	rpmB1	-0.998801	0.211136	-0.687562	0.176706	1	1	3	1	0	1	3	1	0	0.546	0.516	1.618	0.533	0	0.275	0.811	0.448	0
Rv2379c	mbtF	-0.992236	2.90109e-07	6.11015	8.20932e-08	238	191	199	95	99	186	200	140	133	129.934	98.616	107.348	50.654	52.779	51.119	54.051	62.716	54.54
Rv1384	carB	-0.991529	2.02931e-06	6.99356	6.93954e-07	342	434	286	214	227	436	399	205	201	186.712	224.08	154.28	114.104	121.018	119.828	107.833	91.835	82.425
Rv2045c	lipT	-0.991363	1.47773e-07	5.62522	3.88747e-08	146	146	142	77	75	137	156	87	87	79.707	75.382	76.6	41.056	39.984	37.652	42.16	38.974	35.676
Rv0534c	menA	-0.991209	0.000109916	4.67996	5.32973e-05	64	69	76	33	48	99	65	52	42	34.94	35.626	40.997	17.595	25.59	27.209	17.567	23.295	17.223
Rv1330c	pncB1	-0.986968	9.53482e-06	4.82708	3.80478e-06	88	95	81	39	44	64	102	46	54	48.043	49.05	43.695	20.795	23.457	17.589	27.566	20.607	22.144
MTB000067	mcr7	-0.98635	3.21937e-08	10.0931	7.17217e-09	3136	3002	3223	1474	1807	3790	3258	1923	1951	1712.07	1549.97	1738.61	785.931	963.346	1041.63	880.499	861.453	800.055
Rv3435c	Rv3435c	-0.986036	1.28847e-06	5.49898	4.22693e-07	134	131	142	69	60	134	163	71	80	73.156	67.637	76.6	36.791	31.987	36.828	44.052	31.806	32.806
Rv3895c	eccB2	-0.985376	7.78982e-08	6.10401	1.90169e-08	191	196	206	114	111	192	214	108	131	104.275	101.197	111.124	60.784	59.176	52.768	57.835	48.381	53.72
Rv1187	rocA	-0.98404	3.58391e-07	5.69043	1.0365e-07	174	141	156	82	65	137	166	89	103	94.994	72.8	84.152	43.722	34.653	37.652	44.863	39.87	42.238
Rv3039c	echA17	-0.983964	0.000134017	4.99813	6.60763e-05	98	66	106	46	50	119	82	63	57	53.502	34.077	57.181	24.527	26.656	32.705	22.161	28.222	23.374
Rv1374c	Rv1374c	-0.983943	4.95684e-07	6.81104	1.47873e-07	324	304	333	163	196	323	281	207	240	176.885	156.959	179.633	86.911	104.491	88.772	75.942	92.731	98.418
Rv3315c	cdd	-0.983817	0.0118883	2.88124	0.00805384	16	23	22	12	15	14	14	16	18	8.735	11.875	11.868	6.398	7.997	3.848	3.784	7.168	7.381
Rv2853	PE_PGRS48	-0.981523	1.81827e-07	6.21636	4.85745e-08	197	200	216	131	131	229	220	132	118	107.55	103.263	116.519	69.849	69.839	62.937	59.457	59.133	48.389
Rv2799	Rv2799	-0.97979	3.87254e-06	4.9857	1.41436e-06	86	93	84	53	53	101	91	44	67	46.951	48.017	45.313	28.259	28.255	27.758	24.593	19.711	27.475
Rv0851c	Rv0851c	-0.979535	4.84911e-05	4.25185	2.21408e-05	53	57	51	39	25	54	57	34	32	28.935	29.43	27.511	20.795	13.328	14.841	15.405	15.231	13.122
Rv0070c	glyA2	-0.97646	9.12745e-06	4.48672	3.61596e-06	67	66	71	32	28	65	78	36	43	36.578	34.077	38.3	17.062	14.927	17.864	21.08	16.127	17.633
Rv1165	typA	-0.976396	4.58848e-08	6.5893	1.06184e-08	260	269	273	166	156	318	307	139	176	141.945	138.888	147.267	88.511	83.167	87.398	82.969	62.268	72.173
Rv1578c	Rv1578c	-0.971927	0.00215527	3.66747	0.00129471	31	51	27	23	21	36	41	24	17	16.924	26.332	14.565	12.264	11.195	9.894	11.081	10.751	6.971
Rv0933	pstB	-0.971691	3.64891e-07	5.61085	1.05792e-07	146	147	160	74	57	124	151	85	112	79.707	75.898	86.31	39.457	30.388	34.08	40.809	38.078	45.928
Rv3329	Rv3329	-0.971387	5.25103e-08	6.15142	1.22524e-08	208	198	212	107	111	199	206	133	135	113.556	102.23	114.361	57.052	59.176	54.692	55.673	59.58	55.36
Rv0976c	Rv0976c	-0.971349	3.59911e-06	5.00937	1.30759e-06	110	103	98	36	40	77	102	76	62	60.054	53.18	52.865	19.195	21.325	21.162	27.566	34.046	25.425
Rv1566c	Rv1566c	-0.969751	8.1134e-08	8.218	1.99235e-08	950	713	843	528	436	999	901	461	568	518.644	368.131	454.747	281.527	232.44	274.561	243.502	206.516	232.922
Rv1950c	Rv1950c	-0.96903	0.00394446	3.08982	0.00247262	24	28	16	16	13	27	18	18	16	13.103	14.457	8.631	8.531	6.931	7.421	4.865	8.064	6.561
Rv3099c	Rv3099c	-0.9687	3.03642e-08	6.73458	6.71361e-09	284	292	332	164	165	341	309	176	212	155.047	150.764	179.094	87.444	87.965	93.719	83.51	78.843	86.936
Rv2989	Rv2989	-0.968518	1.60582e-08	7.93806	3.30791e-09	784	792	922	251	272	579	881	477	567	428.018	408.92	497.363	133.832	145.008	159.13	238.097	213.683	232.512
Rv0860	fadB	-0.968075	1.3144e-10	9.91441	1.34277e-11	2645	2825	2698	1662	1465	2979	2938	1551	1843	1444.01	1458.59	1455.41	886.172	781.019	818.735	794.016	694.807	755.767
Rv0277A	vapB25	-0.967691	1.97635e-07	7.37913	5.33189e-08	497	563	443	211	242	509	551	270	343	271.333	290.684	238.971	112.504	129.015	139.891	148.912	120.953	140.656
Rv3887c	eccD2	-0.964072	2.23202e-06	5.49026	7.73446e-07	146	118	119	81	59	139	125	81	88	79.707	60.925	64.193	43.189	31.454	38.202	33.782	36.286	36.087
Rv3492c	Rv3492c	-0.96398	5.04689e-05	4.53722	2.31285e-05	67	66	78	27	29	79	77	45	41	36.578	34.077	42.076	14.396	15.46	21.712	20.81	20.159	16.813
Rv2377c	mbtH	-0.963761	0.0238013	2.06642	0.0169006	17	10	15	6	4	7	16	4	14	9.281	5.163	8.092	3.199	2.132	1.924	4.324	1.792	5.741
Rv1107c	xseB	-0.9635	8.65897e-05	4.13699	4.12391e-05	46	53	42	31	29	58	45	35	29	25.113	27.365	22.656	16.529	15.46	15.94	12.162	15.679	11.892
Rv1919c	Rv1919c	-0.963156	3.92576e-06	5.71371	1.43756e-06	145	152	133	107	87	147	156	96	82	79.161	78.48	71.745	57.052	46.381	40.401	42.16	43.005	33.626
Rv2802c	Rv2802c	-0.962229	1.57309e-06	5.21341	5.23233e-07	107	98	107	66	59	103	107	60	74	58.416	50.599	57.72	35.191	31.454	28.308	28.918	26.878	30.346
Rv3302c	glpD2	-0.961422	4.15789e-08	6.91272	9.53223e-09	306	347	337	224	176	420	350	187	230	167.058	179.161	181.791	119.436	93.829	115.431	94.59	83.771	94.317
Rv2325c	Rv2325c	-0.96086	3.70578e-07	6.20698	1.07708e-07	230	221	177	118	110	239	214	135	134	125.566	114.105	95.481	62.917	58.643	65.686	57.835	60.476	54.95
Rv0709	rpmC	-0.959473	7.38821e-08	6.57989	1.79833e-08	289	258	252	164	152	293	263	152	203	157.777	133.209	135.939	87.444	81.034	80.527	71.078	68.092	83.245
Rv2611c	Rv2611c	-0.959165	6.56845e-07	5.4539	2.01464e-07	120	119	113	76	76	157	133	68	73	65.513	61.441	60.957	40.523	40.517	43.149	35.944	30.462	29.935
Rv0713	Rv0713	-0.958828	4.4248e-06	5.39449	1.63834e-06	133	110	140	51	61	118	132	87	77	72.61	56.794	75.521	27.193	32.52	32.431	35.674	38.974	31.576
Rv3077	Rv3077	-0.958532	6.92495e-07	5.97725	2.13727e-07	159	176	177	116	93	236	191	91	117	86.805	90.871	95.481	61.851	49.58	64.861	51.619	40.766	47.979
Rv2351c	plcA	-0.958074	5.0956e-06	5.26216	1.90627e-06	121	121	89	59	60	111	111	69	74	66.059	62.474	48.01	31.459	31.987	30.507	29.999	30.91	30.346
Rv2770c	PPE44	-0.956699	1.95788e-07	5.58383	5.26797e-08	161	151	153	54	60	113	159	89	113	87.896	77.963	82.534	28.793	31.987	31.056	42.971	39.87	46.338
Rv3644c	Rv3644c	-0.956066	9.27784e-07	5.57583	2.9391e-07	138	124	158	71	66	138	139	88	97	75.34	64.023	85.231	37.857	35.186	37.927	37.566	39.422	39.777
Rv1011	ispE	-0.955918	3.35087e-06	5.52753	1.21098e-06	142	136	155	51	64	126	165	93	81	77.524	70.219	83.613	27.193	34.12	34.629	44.592	41.662	33.216
Rv1438	tpi	-0.95465	7.3763e-08	6.80256	1.79366e-08	264	263	298	229	229	455	269	163	207	144.128	135.79	160.753	122.102	122.084	125.05	72.699	73.02	84.885
Rv3618	Rv3618	-0.954334	1.9108e-06	5.12923	6.48848e-07	111	109	109	40	51	86	125	63	69	60.599	56.278	58.799	21.328	27.189	23.636	33.782	28.222	28.295
Rv1792	esxM	-0.953227	1.40845e-08	7.00194	2.85067e-09	328	334	361	246	229	411	360	202	234	179.069	172.449	194.737	131.166	122.084	112.957	97.293	90.491	95.957
Rv3364c	Rv3364c	-0.953029	0.000294186	3.88614	0.000154148	46	34	39	30	26	42	44	21	27	25.113	17.555	21.038	15.996	13.861	11.543	11.891	9.407	11.072
Rv3909	Rv3909	-0.952964	1.83409e-08	7.1212	3.85731e-09	392	428	357	227	204	461	425	235	257	214.009	220.982	192.58	121.035	108.756	126.699	114.859	105.274	105.389
MTB000078	MTS2823	-0.951977	6.9257e-06	14.4453	2.67894e-06	54507	60881	73691	34880	33120	76313	50220	46866	45715	29757.6	31433.7	39751.8	18597.9	17656.9	20973.5	13572.3	20994.7	18746.6
Rv0723	rplO	-0.951796	1.00759e-08	8.28771	1.9427e-09	880	777	936	531	502	1021	964	529	539	480.428	401.176	504.915	283.127	267.626	280.607	260.528	236.978	221.03
Rv1071c	echA9	-0.950381	3.26404e-07	5.57849	9.38508e-08	137	127	126	83	75	163	136	75	93	74.794	65.572	67.969	44.255	39.984	44.798	36.755	33.598	38.137
Rv2829c	vapC22	-0.94964	1.80647e-05	5.01473	7.60279e-06	105	109	85	43	46	83	125	52	59	57.324	56.278	45.852	22.927	24.523	22.811	33.782	23.295	24.194
Rv2921c	ftsY	-0.949573	3.95627e-08	6.95148	9.04155e-09	316	349	358	193	199	440	368	203	228	172.517	180.193	193.119	102.907	106.091	120.928	99.455	90.939	93.497
Rv3787c	Rv3787c	-0.948512	0.000968336	3.6198	0.000550814	43	33	41	12	13	40	43	29	20	23.475	17.038	22.117	6.398	6.931	10.993	11.621	12.991	8.201
Rv3495c	lprN	-0.948281	9.28155e-06	5.72589	3.68368e-06	153	121	172	77	95	164	151	83	111	83.529	62.474	92.783	41.056	50.646	45.073	40.809	37.182	45.518
Rv3572	Rv3572	-0.94631	1.76659e-06	5.32617	5.94146e-07	105	114	124	71	59	110	126	68	74	57.324	58.86	66.89	37.857	31.454	30.232	34.052	30.462	30.346
Rv1094	desA2	-0.946054	4.22212e-11	10.9219	3.77662e-12	5873	5748	5392	2937	2775	5587	6101	3329	3919	3206.31	2967.77	2908.66	1566	1479.4	1535.51	1648.84	1491.3	1607.08
Rv3261	fbiA	-0.945529	1.30934e-07	6.02433	3.39738e-08	176	182	184	113	100	196	185	123	116	96.086	93.969	99.257	60.251	53.312	53.868	49.998	55.101	47.569
Rv3123	Rv3123	-0.945279	9.57697e-05	4.56231	4.58638e-05	81	73	53	33	35	67	63	44	53	44.221	37.691	28.59	17.595	18.659	18.414	17.026	19.711	21.734
Rv1306	atpF	-0.940608	2.64204e-06	8.75455	9.38338e-07	1110	1373	844	843	843	1669	1051	712	773	605.994	708.898	455.286	449.484	449.419	458.701	284.041	318.957	316.988
Rv3587c	Rv3587c	-0.940091	1.11487e-06	8.97329	3.62533e-07	1668	1560	1073	837	791	1514	1545	854	936	910.629	805.449	578.818	446.285	421.697	416.101	417.548	382.57	383.83
Rv3624c	hpt	-0.939154	5.28125e-08	6.3471	1.23482e-08	231	243	222	123	115	267	248	139	160	126.112	125.464	119.755	65.583	61.309	73.381	67.024	62.268	65.612
Rv1712	cmk	-0.938834	1.5168e-06	5.47052	5.03781e-07	130	118	123	69	79	122	126	78	87	70.972	60.925	66.351	36.791	42.116	33.53	34.052	34.942	35.676
Rv1219c	Rv1219c	-0.936945	2.87938e-06	5.47002	1.03022e-06	143	117	138	68	58	108	127	92	93	78.07	60.409	74.443	36.257	30.921	29.682	34.323	41.214	38.137
Rv2788	sirR	-0.936579	3.81163e-08	6.21194	8.65523e-09	215	217	207	114	110	209	217	139	146	117.377	112.04	111.664	60.784	58.643	57.441	58.646	62.268	59.871
Rv0037c	Rv0037c	-0.93592	9.65333e-08	6.30534	2.4304e-08	224	249	206	118	123	237	250	134	151	122.291	128.562	111.124	62.917	65.574	65.136	67.564	60.028	61.921
Rv0035	fadD34	-0.935769	6.07256e-05	5.55488	2.82076e-05	106	139	172	79	64	136	168	69	90	57.87	71.768	92.783	42.122	34.12	37.378	45.403	30.91	36.907
Rv2956	Rv2956	-0.935206	3.54315e-06	5.50123	1.28386e-06	100	116	115	97	86	189	112	80	69	54.594	59.892	62.035	51.72	45.848	51.944	30.269	35.838	28.295
Rv3136	PPE51	-0.934673	3.58396e-08	8.8757	8.07035e-09	1317	1239	1575	659	718	1348	1525	829	907	719.004	639.712	849.616	351.376	382.779	370.478	412.143	371.37	371.938
Rv0434	Rv0434	-0.931789	7.09115e-07	5.79833	2.19196e-07	148	152	172	83	85	182	181	93	100	80.799	78.48	92.783	44.255	45.315	50.02	48.917	41.662	41.007
Rv2239c	Rv2239c	-0.93169	1.40717e-06	5.75962	4.65007e-07	149	151	160	87	77	157	145	115	104	81.345	77.963	86.31	46.388	41.05	43.149	39.187	51.517	42.648
Rv0497	Rv0497	-0.930742	3.92163e-07	6.3903	1.14545e-07	223	240	226	139	145	247	232	168	145	121.745	123.915	121.913	74.114	77.302	67.884	62.7	75.26	59.461
Rv2191	Rv2191	-0.929941	5.33609e-07	5.78055	1.60211e-07	180	176	144	75	76	140	178	97	119	98.269	90.871	77.679	39.99	40.517	38.477	48.106	43.453	48.799
Rv0583c	lpqN	-0.929251	2.07432e-06	5.80647	7.11836e-07	164	173	142	83	96	157	184	84	113	89.534	89.322	76.6	44.255	51.179	43.149	49.727	37.63	46.338
Rv3337	Rv3337	-0.928191	1.90495e-05	4.79328	8.09033e-06	70	84	92	45	33	80	93	49	52	38.216	43.37	49.628	23.994	17.593	21.987	25.134	21.951	21.324
Rv2046	lppI	-0.927879	2.44845e-05	5.14421	1.05806e-05	100	90	115	52	42	126	102	67	71	54.594	46.468	62.035	27.726	22.391	34.629	27.566	30.014	29.115
Rv1352	Rv1352	-0.927445	2.72254e-06	5.774	9.69538e-07	158	149	146	86	98	150	146	110	103	86.259	76.931	78.758	45.855	52.246	41.225	39.458	49.277	42.238
Rv0297	PE_PGRS5	-0.926816	2.49642e-09	9.82417	4.01104e-10	2481	2605	2383	1682	1393	2754	2682	1647	1593	1354.48	1345	1285.48	896.836	742.635	756.897	724.83	737.813	653.249
Rv3908	mutT4	-0.925362	2.15539e-07	6.68123	5.93895e-08	334	298	260	152	137	326	310	187	206	182.344	153.861	140.254	81.046	73.037	89.596	83.78	83.771	84.475
Rv0224c	Rv0224c	-0.92489	0.0002449	4.30126	0.000126267	52	47	66	38	32	50	62	29	39	28.389	24.267	35.603	20.261	17.06	13.742	16.756	12.991	15.993
Rv2161c	Rv2161c	-0.921482	3.76602e-10	10.4298	4.57883e-11	3803	3619	3986	2280	2198	4429	4340	2287	2532	2076.21	1868.54	2150.2	1215.69	1171.8	1217.25	1172.92	1024.52	1038.31
Rv0265c	Rv0265c	-0.920664	1.33711e-06	5.5287	4.39611e-07	115	133	122	83	70	163	127	74	93	62.783	68.67	65.812	44.255	37.318	44.798	34.323	33.15	38.137
Rv2756c	hsdM	-0.919781	0.000164467	4.73033	8.22727e-05	73	68	79	47	46	61	67	56	53	39.854	35.109	42.616	25.06	24.523	16.765	18.107	25.087	21.734
Rv2798c	Rv2798c	-0.919761	0.000158043	4.06838	7.8832e-05	45	41	51	31	27	47	51	31	27	24.567	21.169	27.511	16.529	14.394	12.917	13.783	13.887	11.072
Rv0844c	narL	-0.919396	8.17627e-06	6.11866	3.20626e-06	178	169	217	112	118	250	229	121	104	97.177	87.257	117.058	59.718	62.908	68.709	61.889	54.205	42.648
Rv2615c	PE_PGRS45	-0.918953	1.81835e-07	7.28362	4.86201e-08	366	390	357	352	350	595	374	269	241	199.814	201.362	192.58	187.685	186.592	163.527	101.076	120.505	98.828
Rv1590	Rv1590	-0.915867	8.31506e-05	4.46439	3.94816e-05	54	64	49	42	39	82	52	37	44	29.481	33.044	26.433	22.394	20.792	22.537	14.053	16.575	18.043
Rv1001	arcA	-0.91465	1.07104e-06	5.56721	3.45713e-07	127	127	148	71	71	142	136	90	94	69.334	65.572	79.837	37.857	37.851	39.027	36.755	40.318	38.547
Rv2764c	thyA	-0.914519	9.93541e-07	6.36002	3.17599e-07	223	242	215	124	130	260	209	162	171	121.745	124.948	115.979	66.116	69.305	71.457	56.484	72.572	70.123
Rv0109	PE_PGRS1	-0.913825	4.70352e-05	4.58841	2.14422e-05	73	63	66	45	37	58	71	43	47	39.854	32.528	35.603	23.994	19.725	15.94	19.188	19.263	19.274
Rv1250	Rv1250	-0.912406	3.21418e-06	5.41387	1.15849e-06	124	125	127	55	53	141	133	75	93	67.697	64.539	68.509	29.326	28.255	38.752	35.944	33.598	38.137
Rv1157c	Rv1157c	-0.911907	2.55806e-08	8.32692	5.5946e-09	1051	848	884	495	453	945	1079	544	624	573.784	437.834	476.864	263.932	241.503	259.72	291.608	243.698	255.887
Rv0500B	Rv0500B	-0.910444	1.10113e-05	7.44177	4.44415e-06	478	460	439	309	286	582	372	355	371	260.96	237.504	236.814	164.758	152.472	159.954	100.536	159.031	152.138
Rv0052	Rv0052	-0.910244	7.71431e-05	4.1224	3.64441e-05	49	53	54	23	22	50	63	33	30	26.751	27.365	29.13	12.264	11.729	13.742	17.026	14.783	12.302
Rv0573c	pncB2	-0.910006	0.000481783	4.25488	0.000261803	41	51	66	30	31	56	47	38	40	22.384	26.332	35.603	15.996	16.527	15.391	12.702	17.023	16.403
Rv3235	Rv3235	-0.909843	2.28531e-06	5.75454	7.94104e-07	142	178	174	70	63	160	181	95	119	77.524	91.904	93.862	37.324	33.586	43.974	48.917	42.557	48.799
Rv1524	Rv1524	-0.908697	4.14996e-05	4.77794	1.87992e-05	89	78	61	49	43	79	84	45	52	48.589	40.272	32.906	26.127	22.924	21.712	22.702	20.159	21.324
Rv3778c	Rv3778c	-0.907197	6.3665e-09	8.24913	1.15574e-09	928	787	884	453	468	897	942	536	607	506.633	406.339	476.864	241.538	249.5	246.528	254.582	240.114	248.915
Rv3389c	htdY	-0.907176	4.28242e-09	7.36663	7.40438e-10	444	455	447	292	251	533	481	292	307	242.398	234.923	241.129	155.693	133.813	146.487	129.994	130.808	125.893
Rv0177	Rv0177	-0.906498	7.17387e-08	6.61708	1.73412e-08	268	274	263	176	144	304	273	186	186	146.312	141.47	141.872	93.842	76.769	83.55	73.78	83.323	76.274
Rv1826	gcvH	-0.906362	9.41109e-08	6.96824	2.35842e-08	311	364	373	209	199	353	363	228	246	169.788	187.938	201.211	111.438	106.091	97.017	98.103	102.138	100.878
Rv1457c	Rv1457c	-0.906344	0.000104738	4.5878	5.06107e-05	68	67	64	45	36	63	67	35	60	37.124	34.593	34.524	23.994	19.192	17.315	18.107	15.679	24.604
Rv0339c	Rv0339c	-0.905202	4.75361e-07	6.09105	1.41354e-07	207	195	179	96	105	216	228	113	129	113.01	100.681	96.56	51.187	55.977	59.365	61.619	50.621	52.9
Rv0822c	Rv0822c	-0.904798	6.90934e-08	7.65488	1.65526e-08	664	582	649	239	276	472	748	389	405	362.505	300.494	350.096	127.434	147.141	129.722	202.153	174.262	166.08
MTB000070	mpr17	-0.904675	3.72678e-05	5.25777	1.67178e-05	104	115	126	48	56	107	146	53	84	56.778	59.376	67.969	25.593	29.855	29.407	39.458	23.743	34.446
Rv0510	hemC	-0.904428	7.63066e-09	8.35303	1.41634e-09	889	832	908	518	581	1108	946	557	610	485.341	429.573	489.811	276.196	309.742	304.518	255.664	249.521	250.145
Rv3854c	ethA	-0.904404	2.08977e-07	8.2755	5.70303e-08	1089	976	789	430	409	754	1079	609	607	594.53	503.922	425.617	229.274	218.046	207.226	291.608	272.816	248.915
Rv0971c	echA7	-0.902798	3.2216e-05	5.56574	1.42538e-05	119	156	149	61	71	132	171	66	109	64.967	80.545	80.376	32.525	37.851	36.278	46.214	29.566	44.698
Rv2221c	glnE	-0.902601	5.96986e-09	8.03326	1.07372e-09	731	695	772	397	395	849	821	457	499	399.083	358.838	416.447	211.679	210.582	233.335	221.881	204.724	204.627
Rv3190A	Rv3190A	-0.902095	1.56549e-07	6.87991	4.15586e-08	325	362	322	177	197	308	388	201	229	177.431	186.905	173.699	94.376	105.024	84.649	104.86	90.043	93.907
Rv1973	Rv1973	-0.901974	0.0507456	1.69086	0.0377732	10	11	6	3	5	12	11	3	8	5.459	5.679	3.237	1.6	2.666	3.298	2.973	1.344	3.281
Rv0144	Rv0144	-0.901688	1.65589e-08	7.96019	3.419e-09	667	687	807	387	350	698	798	455	488	364.143	354.707	435.327	206.347	186.592	191.835	215.665	203.828	200.116
Rv2594c	ruvC	-0.90132	1.5912e-06	6.42606	5.30019e-07	237	222	188	151	188	322	242	136	143	129.388	114.622	101.415	80.513	100.226	88.497	65.402	60.924	58.641
Rv2392	cysH	-0.901098	5.75261e-09	7.74883	1.0305e-09	564	567	614	381	343	677	614	388	400	307.911	292.75	331.215	203.148	182.86	186.064	165.938	173.814	164.03
Rv2390c	Rv2390c	-0.900972	4.86082e-05	4.24346	2.22176e-05	57	51	64	24	25	46	58	39	41	31.119	26.332	34.524	12.797	13.328	12.642	15.675	17.471	16.813
Rv2228c	Rv2228c	-0.898016	4.87614e-06	5.45019	1.81481e-06	107	109	130	79	82	134	130	69	80	58.416	56.278	70.127	42.122	43.716	36.828	35.133	30.91	32.806
MTB000077	MTS1338	-0.895707	2.28227e-06	7.179	7.925e-07	391	431	437	216	192	408	369	291	352	213.463	222.531	235.735	115.17	102.359	112.133	99.725	130.36	144.346
Rv3507	PE_PGRS53	-0.894502	1.12122e-09	8.78575	1.59714e-10	1150	1146	1210	811	719	1492	1344	717	802	627.832	591.695	652.721	432.422	383.313	410.055	363.226	321.197	328.88
Rv1594	nadA	-0.893084	1.23604e-08	8.7946	2.44701e-09	1208	1273	1032	787	782	1484	1220	753	851	659.497	657.267	556.701	419.625	416.899	407.856	329.714	337.324	348.973
Rv3634c	galE1	-0.89249	7.22707e-08	7.50544	1.75044e-08	488	452	540	339	286	545	569	293	345	266.419	233.374	291.297	180.753	152.472	149.785	153.776	131.256	141.476
Rv3472	Rv3472	-0.89095	0.00053992	4.00458	0.000296115	43	35	52	31	24	51	52	22	31	23.475	18.071	28.051	16.529	12.795	14.017	14.053	9.855	12.712
Rv3509c	ilvX	-0.890488	2.13199e-07	6.5891	5.86426e-08	257	278	268	164	130	307	301	185	169	140.307	143.535	144.57	87.444	69.305	84.375	81.347	82.875	69.303
Rv2778c	Rv2778c	-0.888814	2.55873e-07	5.95271	7.1485e-08	172	170	161	110	98	192	194	97	120	93.902	87.773	86.85	58.652	52.246	52.768	52.43	43.453	49.209
Rv2257c	Rv2257c	-0.887917	7.54402e-06	5.77524	2.94524e-06	164	137	153	100	70	180	167	82	122	89.534	70.735	82.534	53.32	37.318	49.47	45.133	36.734	50.029
MTB000120	ncRv10860	-0.886453	0.0820043	1.31081	0.0635582	6	4	10	2	4	11	7	4	4	3.276	2.065	5.394	1.066	2.132	3.023	1.892	1.792	1.64
Rv2859c	Rv2859c	-0.886377	5.81019e-06	5.45945	2.20843e-06	111	113	133	72	65	147	117	81	92	60.599	58.343	71.745	38.39	34.653	40.401	31.62	36.286	37.727
Rv0279c	PE_PGRS4	-0.884632	3.57036e-07	8.83692	1.03172e-07	1115	1164	1052	1015	895	1704	1021	822	832	608.724	600.989	567.49	541.194	477.141	468.32	275.933	368.234	341.182
Rv0801	Rv0801	-0.884425	0.00027645	4.83147	0.000144125	62	86	67	63	39	118	72	52	50	33.848	44.403	36.142	33.591	20.792	32.431	19.459	23.295	20.504
Rv0507	mmpL2	-0.883237	7.47814e-07	6.0489	2.3219e-07	194	196	173	95	103	183	193	137	129	105.913	101.197	93.323	50.654	54.911	50.295	52.16	61.372	52.9
Rv1918c	PPE35	-0.882143	2.01073e-07	6.67224	5.44874e-08	274	281	333	145	145	286	318	179	226	149.588	145.084	179.633	77.313	77.302	78.603	85.942	80.187	92.677
Rv0429c	def	-0.881579	0.00027705	4.49953	0.000144504	51	56	75	45	37	63	67	42	38	27.843	28.914	40.458	23.994	19.725	17.315	18.107	18.815	15.583
Rv0536	galE3	-0.88135	9.15542e-06	5.31524	3.62923e-06	106	107	123	59	56	129	126	60	90	57.87	55.246	66.351	31.459	29.855	35.454	34.052	26.878	36.907
Rv3886c	mycP2	-0.881164	9.39637e-07	6.23917	2.9834e-07	201	188	198	139	120	276	200	117	164	109.734	97.067	106.809	74.114	63.974	75.855	54.051	52.413	67.252
Rv1171	Rv1171	-0.881	6.21161e-07	5.86194	1.89625e-07	179	173	196	67	72	145	220	111	120	97.723	89.322	105.73	35.724	38.385	39.851	59.457	49.725	49.209
MTB000105	ncRv0179	-0.880489	0.000280807	4.10376	0.000146666	49	41	45	31	33	46	47	30	33	26.751	21.169	24.275	16.529	17.593	12.642	12.702	13.439	13.532
Rv1122	gnd2	-0.879436	3.72984e-08	6.81232	8.43463e-09	328	335	289	170	172	323	358	198	224	179.069	172.965	155.898	90.643	91.696	88.772	96.752	88.699	91.857
Rv3558	PPE64	-0.879157	2.62284e-05	5.1479	1.14348e-05	90	91	111	58	57	104	105	52	83	49.135	46.985	59.878	30.925	30.388	28.583	28.377	23.295	34.036
Rv0015c	pknA	-0.878578	3.1323e-09	8.04804	5.20548e-10	738	723	711	416	420	843	781	450	546	402.904	373.295	383.541	221.81	223.91	231.686	211.071	201.588	223.901
Rv0396	Rv0396	-0.877714	0.167109	0.947797	0.136893	10	5	2	2	4	6	9	2	2	5.459	2.582	1.079	1.066	2.132	1.649	2.432	0.896	0.82
Rv1681	moeX	-0.877192	3.51601e-05	4.93635	1.57082e-05	78	90	82	51	46	87	78	64	64	42.583	46.468	44.234	27.193	24.523	23.911	21.08	28.67	26.245
Rv1159A	Rv1159A	-0.876433	1.2158e-05	5.55607	4.94507e-06	131	128	110	85	89	134	123	84	95	71.518	66.088	59.338	45.322	47.448	36.828	33.242	37.63	38.957
MTB000143	ncRv12023	-0.874819	0.00112266	3.76926	0.000645864	45	34	40	21	13	41	36	29	33	24.567	17.555	21.578	11.197	6.931	11.268	9.729	12.991	13.532
Rv2505c	fadD35	-0.874469	0.000170107	4.21532	8.52577e-05	47	43	60	32	29	59	57	32	33	25.659	22.201	32.366	17.062	15.46	16.215	15.405	14.335	13.532
Rv1680	Rv1680	-0.873819	2.76255e-05	4.87366	1.20903e-05	79	83	86	40	47	89	105	51	50	43.129	42.854	46.392	21.328	25.057	24.46	28.377	22.847	20.504
Rv2645	Rv2645	-0.873432	0.00100227	3.50944	0.000572038	37	32	34	17	12	28	42	26	18	20.2	16.522	18.341	9.064	6.397	7.695	11.351	11.647	7.381
Rv1799	lppT	-0.873314	0.0075991	3.31469	0.00501869	20	30	28	15	15	33	20	24	22	10.919	15.489	15.104	7.998	7.997	9.07	5.405	10.751	9.022
Rv3758c	proV	-0.87167	6.96936e-06	5.58693	2.69916e-06	141	139	129	82	56	146	151	101	86	76.978	71.768	69.588	43.722	29.855	40.126	40.809	45.245	35.266
Rv0858c	dapC	-0.871437	1.28458e-05	5.32211	5.28004e-06	122	100	120	65	47	128	128	67	86	66.605	51.631	64.733	34.658	25.057	35.179	34.593	30.014	35.266
Rv2408	PE24	-0.870805	1.62981e-05	5.14604	6.82409e-06	96	83	109	58	55	110	101	70	65	52.41	42.854	58.799	30.925	29.322	30.232	27.296	31.358	26.655
Rv3232c	ppk2	-0.869171	6.83198e-06	5.21705	2.63613e-06	104	118	110	52	45	93	108	81	85	56.778	60.925	59.338	27.726	23.99	25.56	29.188	36.286	34.856
Rv0025	Rv0025	-0.86791	0.000131605	4.16963	6.47296e-05	52	51	49	23	27	55	54	29	43	28.389	26.332	26.433	12.264	14.394	15.116	14.594	12.991	17.633
Rv1380	pyrB	-0.867315	0.00115298	4.35815	0.000663861	47	69	48	42	25	72	58	45	32	25.659	35.626	25.893	22.394	13.328	19.788	15.675	20.159	13.122
Rv2389c	rpfD	-0.867211	0.000105279	4.15821	5.09226e-05	50	53	43	26	29	54	52	33	35	27.297	27.365	23.196	13.863	15.46	14.841	14.053	14.783	14.353
Rv0425c	ctpH	-0.86662	9.563e-10	9.22923	1.31864e-10	1641	1590	1631	956	984	1941	1820	1012	1193	895.889	820.938	879.825	509.735	524.589	533.456	491.868	453.349	489.219
Rv1848	ureA	-0.865863	0.00720309	3.53837	0.00474333	37	24	32	24	17	27	25	26	27	20.2	12.392	17.262	12.797	9.063	7.421	6.756	11.647	11.072
Rv3341	metA	-0.863335	2.41043e-06	6.40839	8.44518e-07	219	213	273	127	147	249	280	141	163	119.561	109.975	147.267	67.716	78.368	68.434	75.672	63.164	66.842
Rv0498	Rv0498	-0.861707	1.79906e-05	4.75806	7.56726e-06	72	75	80	41	38	85	93	45	51	39.308	38.724	43.155	21.861	20.259	23.361	25.134	20.159	20.914
Rv2653c	Rv2653c	-0.861424	0.0664404	0.849584	0.0507146	6	6	4	2	1	4	5	3	5	3.276	3.098	2.158	1.066	0.533	1.099	1.351	1.344	2.05
Rv0437c	psd	-0.861119	4.63861e-06	5.83902	1.72307e-06	171	150	177	72	80	180	202	106	107	93.356	77.447	95.481	38.39	42.65	49.47	54.592	47.485	43.878
Rv1650	pheT	-0.86044	9.84973e-09	7.67742	1.89672e-09	568	520	557	328	335	682	618	346	402	310.094	268.483	300.467	174.888	178.595	187.438	167.019	154.999	164.85
Rv1437	pgk	-0.859188	7.19344e-08	7.57819	1.74057e-08	409	480	479	422	389	754	518	271	349	223.29	247.83	258.391	225.009	207.383	207.226	139.993	121.401	143.116
Rv0927c	Rv0927c	-0.859007	1.15633e-05	5.07567	4.68356e-06	85	107	90	49	54	95	101	61	71	46.405	55.246	48.55	26.127	28.788	26.109	27.296	27.326	29.115
Rv0514	Rv0514	-0.856566	0.000341177	5.19728	0.00018057	81	93	122	62	48	153	118	55	71	44.221	48.017	65.812	33.058	25.59	42.05	31.89	24.639	29.115
Rv3089	fadD13	-0.855714	1.28533e-05	5.26476	5.2862e-06	100	113	117	63	54	97	128	60	88	54.594	58.343	63.114	33.591	28.788	26.659	34.593	26.878	36.087
Rv1798	eccA5	-0.852362	4.96641e-07	6.61036	1.48397e-07	267	249	288	169	140	282	276	194	197	145.766	128.562	155.358	90.11	74.637	77.504	74.591	86.907	80.785
Rv2220	glnA1	-0.851882	2.01153e-08	9.63613	4.28355e-09	1731	2047	2097	1554	1597	2962	2188	1223	1480	945.024	1056.89	1131.2	828.587	851.391	814.063	591.323	547.872	606.91
Rv2509	Rv2509	-0.851275	2.24294e-07	6.53609	6.19633e-08	238	260	253	141	145	310	265	166	194	129.934	134.241	136.478	75.181	77.302	85.199	71.618	74.364	79.554
Rv2702	ppgK	-0.850762	2.11736e-05	5.59436	9.07876e-06	117	126	127	74	85	203	144	72	94	63.875	65.055	68.509	39.457	45.315	55.792	38.917	32.254	38.547
Rv1191	Rv1191	-0.849929	1.20831e-06	5.84331	3.94656e-07	150	150	154	95	107	172	175	96	109	81.891	77.447	83.074	50.654	57.044	47.272	47.295	43.005	44.698
Rv1813c	Rv1813c	-0.849537	0.000207728	7.77186	0.000105458	390	702	710	400	378	628	676	382	401	212.917	362.452	383.002	213.278	201.519	172.597	182.694	171.126	164.44
Rv3851	Rv3851	-0.84926	0.00148883	4.14032	0.000871874	51	45	52	21	25	53	41	38	48	27.843	23.234	28.051	11.197	13.328	14.566	11.081	17.023	19.684
Rv3903c	Rv3903c	-0.848682	0.000124807	4.35789	6.10865e-05	62	52	50	35	33	60	58	33	46	33.848	26.848	26.972	18.662	17.593	16.49	15.675	14.783	18.863
Rv0666	Rv0666	-0.847689	0.147203	0.444161	0.119069	3	3	3	2	3	3	5	2	1	1.638	1.549	1.618	1.066	1.599	0.825	1.351	0.896	0.41
Rv3409c	choD	-0.845699	9.42883e-10	9.52982	1.29562e-10	2048	1995	1979	1210	1100	2380	2329	1246	1499	1118.09	1030.05	1067.55	645.167	586.431	654.109	629.43	558.175	614.702
Rv1458c	Rv1458c	-0.844424	2.51913e-05	5.42249	1.09404e-05	100	114	104	94	74	144	114	85	69	54.594	58.86	56.102	50.12	39.451	39.576	30.809	38.078	28.295
Rv1010	ksgA	-0.84415	3.12717e-07	6.89041	8.90907e-08	332	305	377	180	154	355	387	229	233	181.252	157.476	203.368	95.975	82.1	97.567	104.59	102.586	95.547
Rv3306c	amiB1	-0.842892	1.88561e-07	6.67425	5.06447e-08	261	257	285	172	161	368	306	166	203	142.491	132.693	153.74	91.71	85.832	101.14	82.699	74.364	83.245
Rv2137c	Rv2137c	-0.842867	7.01772e-09	9.714	1.28744e-09	2443	2502	2128	1234	1215	2535	2541	1586	1765	1333.73	1291.82	1147.93	657.964	647.74	696.708	686.724	710.486	723.782
Rv1382	Rv1382	-0.841582	0.00453631	3.64056	0.00287626	36	33	20	28	28	47	37	17	19	19.654	17.038	10.789	14.929	14.927	12.917	10	7.616	7.791
Rv0518	Rv0518	-0.841223	5.45196e-06	5.25583	2.06024e-06	110	126	116	57	39	90	135	72	89	60.054	65.055	62.575	30.392	20.792	24.735	36.485	32.254	36.497
Rv0231	fadE4	-0.840716	4.96641e-07	6.89527	1.48292e-07	303	349	286	187	202	428	361	192	236	165.42	180.193	154.28	99.708	107.69	117.63	97.563	86.011	96.778
Rv1689	tyrS	-0.840596	1.77003e-06	5.88349	5.96803e-07	146	154	176	89	100	187	178	104	117	79.707	79.512	94.941	47.454	53.312	51.394	48.106	46.589	47.979
Rv1781c	malQ	-0.838851	2.437e-08	7.2093	5.30647e-09	420	434	391	219	225	420	494	263	297	229.295	224.08	210.921	116.77	119.952	115.431	133.507	117.817	121.792
Rv2789c	fadE21	-0.835929	8.77157e-07	6.54103	2.7703e-07	286	268	262	143	110	261	348	156	195	156.139	138.372	141.333	76.247	58.643	71.732	94.05	69.884	79.965
Rv1926c	mpt63	-0.835907	7.83423e-08	7.72201	1.91629e-08	508	631	519	365	349	721	628	355	411	277.338	325.794	279.969	194.617	186.059	198.157	169.722	159.031	168.541
Rv2337c	Rv2337c	-0.835625	2.65839e-05	5.0834	1.16217e-05	106	84	87	53	57	94	105	66	62	57.87	43.37	46.931	28.259	30.388	25.835	28.377	29.566	25.425
Rv2071c	cobM	-0.834616	0.00523625	3.34084	0.00334894	28	32	27	10	16	34	39	13	23	15.286	16.522	14.565	5.332	8.53	9.344	10.54	5.824	9.432
Rv1303	Rv1303	-0.833553	7.33048e-06	6.36071	2.85309e-06	245	225	168	147	139	285	230	149	153	133.756	116.171	90.626	78.38	74.104	78.328	62.159	66.748	62.741
Rv3200c	Rv3200c	-0.831744	1.11278e-06	6.56889	3.61586e-07	242	229	240	161	201	334	287	150	168	132.118	118.236	129.465	85.845	107.157	91.795	77.564	67.196	68.893
Rv2965c	kdtB	-0.831495	0.0001486	4.6528	7.37652e-05	81	58	69	35	44	73	84	42	49	44.221	29.946	37.221	18.662	23.457	20.063	22.702	18.815	20.094
Rv1987	Rv1987	-0.83113	2.06858e-06	6.78043	7.08378e-07	352	279	254	182	167	364	317	200	223	192.171	144.051	137.017	97.042	89.031	100.04	85.672	89.595	91.447
Rv0557	mgtA	-0.830128	2.40435e-06	5.85751	8.41235e-07	176	159	163	77	76	180	190	99	134	96.086	82.094	87.929	41.056	40.517	49.47	51.349	44.349	54.95
Rv1797	eccE5	-0.830024	2.8173e-07	7.65229	7.95871e-08	538	455	593	365	326	644	589	361	383	293.716	234.923	319.887	194.617	173.797	176.994	159.182	161.718	157.059
Rv2975c	Rv2975c	-0.82999	0.0204876	3.4533	0.01442	35	27	23	11	24	39	26	32	17	19.108	13.94	12.407	5.865	12.795	10.719	7.027	14.335	6.971
Rv3698	Rv3698	-0.827903	0.00310871	3.67477	0.00191294	47	44	31	20	9	28	38	29	36	25.659	22.718	16.723	10.664	4.798	7.695	10.27	12.991	14.763
Rv1006	Rv1006	-0.827879	2.90718e-08	8.17367	6.40694e-09	795	728	882	443	420	863	903	529	600	434.023	375.876	475.785	236.206	223.91	237.183	244.042	236.978	246.045
Rv1850	ureC	-0.827029	1.08084e-05	5.93489	4.35187e-06	171	158	180	87	105	174	227	101	111	93.356	81.578	97.099	46.388	55.977	47.821	61.348	45.245	45.518
Rv1709	scpA	-0.827007	9.99328e-05	5.05945	4.81451e-05	98	89	86	42	49	127	106	55	71	53.502	45.952	46.392	22.394	26.123	34.904	28.647	24.639	29.115
Rv3212	Rv3212	-0.824903	5.37651e-08	8.32166	1.26097e-08	947	917	863	437	454	951	1093	537	713	517.006	473.459	465.536	233.007	242.036	261.369	295.391	240.562	292.383
Rv2511	orn	-0.824817	0.00014029	4.89855	6.93378e-05	65	76	88	48	61	98	93	51	50	35.486	39.24	47.471	25.593	32.52	26.934	25.134	22.847	20.504
Rv1504c	Rv1504c	-0.824387	0.00343436	3.86421	0.00212568	48	35	31	24	24	51	48	31	19	26.205	18.071	16.723	12.797	12.795	14.017	12.972	13.887	7.791
Rv0318c	Rv0318c	-0.824145	0.00058793	3.95423	0.000323714	45	51	43	23	13	45	51	34	33	24.567	26.332	23.196	12.264	6.931	12.368	13.783	15.231	13.532
Rv2065	cobH	-0.82343	2.83895e-06	5.61302	1.01372e-06	130	127	130	77	88	149	151	90	89	70.972	65.572	70.127	41.056	46.914	40.951	40.809	40.318	36.497
Rv2592c	ruvB	-0.823291	1.06085e-05	7.31316	4.2612e-06	470	420	315	307	256	637	461	244	311	256.592	216.852	169.923	163.691	136.478	175.07	124.589	109.306	127.533
Rv3853	rraA	-0.823019	5.90895e-07	6.45237	1.79111e-07	231	276	228	129	131	246	279	175	170	126.112	142.503	122.992	68.782	69.839	67.61	75.402	78.395	69.713
Rv3107c	agpS	-0.822936	2.17381e-06	5.96076	7.50147e-07	159	172	185	86	101	186	205	118	117	86.805	88.806	99.796	45.855	53.845	51.119	55.403	52.861	47.979
Rv3855	ethR	-0.820772	1.60229e-05	6.0245	6.69734e-06	178	221	146	100	100	180	199	127	132	97.177	114.105	78.758	53.32	53.312	49.47	53.781	56.893	54.13
Rv2542	Rv2542	-0.819742	6.51753e-07	6.55013	1.99433e-07	236	269	262	164	127	280	285	160	209	128.842	138.888	141.333	87.444	67.706	76.954	77.023	71.676	85.706
Rv3276c	purK	-0.819586	1.6325e-06	6.40728	5.4495e-07	248	198	217	155	150	252	256	148	160	135.393	102.23	117.058	82.645	79.968	69.259	69.186	66.3	65.612
Rv1085c	Rv1085c	-0.818368	2.59039e-05	5.80023	1.12871e-05	152	133	157	111	77	165	159	119	100	82.983	68.67	84.692	59.185	41.05	45.348	42.971	53.309	41.007
Rv3078	hab	-0.817681	0.00115526	3.77796	0.000665453	34	37	42	19	18	48	45	20	32	18.562	19.104	22.656	10.131	9.596	13.192	12.162	8.959	13.122
Rv0926c	Rv0926c	-0.816671	1.97133e-05	5.27081	8.40061e-06	85	103	103	68	72	130	106	72	70	46.405	53.18	55.562	36.257	38.385	35.729	28.647	32.254	28.705
Rv3542c	Rv3542c	-0.816501	0.00104649	3.45311	0.000599035	40	34	36	12	12	15	38	26	30	21.838	17.555	19.42	6.398	6.397	4.123	10.27	11.647	12.302
Rv1279	Rv1279	-0.81645	5.99339e-07	7.29426	1.82101e-07	488	424	365	270	232	477	514	280	298	266.419	218.917	196.895	143.963	123.684	131.097	138.912	125.433	122.202
Rv2585c	Rv2585c	-0.816004	9.51858e-06	7.84063	3.79374e-06	688	682	503	341	393	665	623	464	483	375.607	352.126	271.338	181.82	209.516	182.766	168.37	207.86	198.066
Rv1700	Rv1700	-0.815531	2.03487e-05	5.7942	8.70065e-06	159	153	113	105	87	204	159	91	110	86.805	78.996	60.957	55.986	46.381	56.066	42.971	40.766	45.108
Rv3312A	Rv3312A	-0.814854	3.94072e-05	6.11674	1.77758e-05	161	189	245	114	85	202	232	117	155	87.896	97.583	132.163	60.784	45.315	55.517	62.7	52.413	63.562
Rv3620c	esxW	-0.814403	0.00145064	4.09441	0.00084673	32	54	45	29	31	58	48	33	29	17.47	27.881	24.275	15.463	16.527	15.94	12.972	14.783	11.892
Rv3791	dprE2	-0.812402	2.9583e-05	5.6555	1.29754e-05	111	139	121	82	102	196	132	83	102	60.599	71.768	65.272	43.722	54.378	53.868	35.674	37.182	41.828
Rv3255c	manA	-0.811157	7.90644e-07	6.45746	2.47053e-07	252	264	217	148	113	256	285	167	176	137.577	136.307	117.058	78.913	60.242	70.358	77.023	74.812	72.173
Rv3429	PPE59	-0.810995	8.56276e-06	6.08215	3.37377e-06	204	186	198	79	98	183	196	150	158	111.372	96.034	106.809	42.122	52.246	50.295	52.97	67.196	64.792
Rv3899c	Rv3899c	-0.809063	4.29919e-05	5.13164	1.95164e-05	102	104	84	48	52	115	122	65	63	55.686	53.697	45.313	25.593	27.722	31.606	32.971	29.118	25.835
Rv3691	Rv3691	-0.808462	2.74765e-06	5.98539	9.7914e-07	191	170	156	95	90	207	190	114	139	104.275	87.773	84.152	50.654	47.981	56.891	51.349	51.069	57
Rv1161	narG	-0.807978	1.84468e-09	10.0397	2.84444e-10	3004	2822	3093	1608	1445	2892	3596	1898	2232	1640.01	1457.04	1668.48	857.379	770.357	794.825	971.846	850.254	915.286
Rv2490c	PE_PGRS43	-0.807238	6.38933e-06	5.73426	2.45154e-06	118	140	138	113	93	175	153	91	96	64.421	72.284	74.443	60.251	49.58	48.096	41.349	40.766	39.367
Rv0446c	Rv0446c	-0.806843	1.38892e-05	4.99103	5.74887e-06	87	91	90	46	43	93	112	61	59	47.497	46.985	48.55	24.527	22.924	25.56	30.269	27.326	24.194
Rv1106c	Rv1106c	-0.805589	6.07438e-06	6.02278	2.3205e-06	157	185	194	100	101	181	201	107	154	85.713	95.518	104.651	53.32	53.845	49.745	54.322	47.933	63.151
Rv2266	cyp124	-0.804524	0.000435131	5.06045	0.000234365	83	104	90	37	48	120	92	67	80	45.313	53.697	48.55	19.728	25.59	32.98	24.864	30.014	32.806
Rv2048c	pks12	-0.803405	3.19963e-10	10.6375	3.76743e-11	4164	4120	4213	2691	2640	5109	4867	2855	3069	2273.3	2127.21	2272.66	1434.83	1407.43	1404.13	1315.34	1278.96	1258.52
Rv1237	sugB	-0.803098	0.00168027	4.79264	0.000990835	76	57	91	36	54	90	97	54	42	41.492	29.43	49.089	19.195	28.788	24.735	26.215	24.191	17.223
Rv0358	Rv0358	-0.801479	0.000770431	3.63194	0.000431774	39	33	43	15	12	29	42	30	27	21.292	17.038	23.196	7.998	6.397	7.97	11.351	13.439	11.072
Rv0954	Rv0954	-0.799906	1.20105e-08	8.63625	2.36754e-09	985	1079	992	667	686	1402	1234	681	742	537.752	557.102	535.123	355.642	365.72	385.32	333.498	305.07	304.275
Rv0834c	PE_PGRS14	-0.797819	1.17917e-08	9.17351	2.3131e-09	1407	1508	1398	1064	998	2184	1810	925	1047	768.139	778.601	754.136	567.321	532.053	600.241	489.166	414.376	429.348
Rv1025	Rv1025	-0.797682	0.000110195	4.72893	5.34856e-05	63	62	74	53	47	87	86	42	45	34.394	32.011	39.918	28.259	25.057	23.911	23.242	18.815	18.453
Rv3525c	Rv3525c	-0.797333	0.000475846	4.41126	0.000258235	64	53	51	35	39	57	68	43	35	34.94	27.365	27.511	18.662	20.792	15.666	18.378	19.263	14.353
Rv0127	mak	-0.795516	5.1192e-06	6.15981	1.91755e-06	195	179	223	97	99	225	217	136	162	106.458	92.42	120.295	51.72	52.779	61.838	58.646	60.924	66.432
Rv2828A	Rv2828A	-0.793846	0.000715532	4.4653	0.000399291	59	69	64	29	22	79	83	36	49	32.211	35.626	34.524	15.463	11.729	21.712	22.431	16.127	20.094
Rv0957	purH	-0.792608	3.37598e-08	7.4326	7.53726e-09	449	426	431	297	301	628	515	292	330	245.127	219.95	232.498	158.359	160.469	172.597	139.183	130.808	135.325
Rv0404	fadD30	-0.791795	0.000574585	5.35276	0.000316091	100	106	114	56	67	136	95	81	108	54.594	54.729	61.496	29.859	35.719	37.378	25.674	36.286	44.288
Rv3375	amiD	-0.791378	1.25034e-05	5.14818	5.11541e-06	91	95	82	68	58	119	106	61	66	49.681	49.05	44.234	36.257	30.921	32.705	28.647	27.326	27.065
Rv1032c	trcS	-0.788748	7.05962e-05	5.09073	3.31819e-05	78	94	96	60	57	93	97	60	76	42.583	48.533	51.786	31.992	30.388	25.56	26.215	26.878	31.166
Rv3361c	Rv3361c	-0.786287	0.00257131	4.01666	0.00155944	49	34	50	20	22	58	46	29	40	26.751	17.555	26.972	10.664	11.729	15.94	12.432	12.991	16.403
Rv1456c	Rv1456c	-0.78582	0.00184084	5.92821	0.00109215	183	199	96	101	102	238	171	110	117	99.907	102.746	51.786	53.853	54.378	65.411	46.214	49.277	47.979
Rv0889c	citA	-0.785062	1.09426e-07	7.06955	2.7947e-08	363	335	354	214	222	445	424	224	275	198.177	172.965	190.961	114.104	118.352	122.302	114.589	100.346	112.771
Rv3671c	Rv3671c	-0.783498	8.18424e-07	7.19522	2.57107e-07	398	447	369	218	207	449	537	256	285	217.284	230.792	199.053	116.237	110.356	123.401	145.128	114.681	116.871
Rv0210	Rv0210	-0.78275	9.63319e-05	4.68523	4.61562e-05	76	74	72	30	38	71	98	49	49	41.492	38.207	38.84	15.996	20.259	19.513	26.485	21.951	20.094
Rv1013	pks16	-0.780387	2.01125e-08	8.6113	4.27813e-09	1012	1157	1038	618	564	1135	1266	687	863	552.492	597.375	559.938	329.515	300.679	311.938	342.146	307.758	353.894
Rv1133c	metE	-0.779662	1.22884e-08	11.6477	2.42821e-09	8329	8939	8245	5114	5080	10179	11222	5252	6384	4547.14	4615.33	4447.67	2726.76	2708.24	2797.55	3032.83	2352.76	2617.92
Rv1206	fadD6	-0.778142	2.00137e-06	6.41583	6.83442e-07	232	190	230	153	139	297	260	137	175	126.658	98.1	124.071	81.579	74.104	81.626	70.267	61.372	71.763
Rv2480c	Rv2480c	-0.775324	0.0298696	2.5404	0.0214674	17	13	11	11	13	17	16	12	8	9.281	6.712	5.934	5.865	6.931	4.672	4.324	5.376	3.281
Rv0555	menD	-0.775303	4.29956e-08	7.71909	9.89826e-09	570	554	516	373	314	711	667	366	415	311.186	286.038	278.35	198.882	167.399	195.408	180.262	163.958	170.181
Rv3363c	Rv3363c	-0.774811	0.0147566	2.8937	0.010135	18	21	21	7	12	28	25	11	17	9.827	10.843	11.328	3.732	6.397	7.695	6.756	4.928	6.971
Rv0403c	mmpS1	-0.773954	0.00122953	3.95563	0.000709865	38	32	44	28	29	55	46	22	32	20.746	16.522	23.735	14.929	15.46	15.116	12.432	9.855	13.122
Rv1611	trpC	-0.773852	1.73064e-07	7.74344	4.61088e-08	570	517	602	368	320	678	619	403	453	311.186	266.934	324.742	196.216	170.598	186.339	167.289	180.533	185.764
Rv0832	PE_PGRS12	-0.772864	0.000248437	4.95003	0.000128435	90	96	70	52	44	84	114	46	67	49.135	49.566	37.761	27.726	23.457	23.086	30.809	20.607	27.475
Rv2572c	aspS	-0.771765	8.59176e-07	6.68534	2.70733e-07	254	265	301	160	164	325	345	172	210	138.669	136.823	162.371	85.311	87.432	89.322	93.239	77.051	86.116
Rv1232c	Rv1232c	-0.771375	1.70294e-06	6.09668	5.70096e-07	175	176	193	110	104	217	222	111	149	95.54	90.871	104.112	58.652	55.444	59.639	59.997	49.725	61.101
Rv2474c	Rv2474c	-0.771317	0.00021337	5.16908	0.000108476	94	98	93	62	66	94	133	52	71	51.318	50.599	50.168	33.058	35.186	25.835	35.944	23.295	29.115
Rv2678c	hemE	-0.770099	5.19762e-07	6.76922	1.55804e-07	290	273	275	195	191	335	358	174	215	158.323	140.954	148.346	103.973	101.826	92.07	96.752	77.947	88.166
Rv1360	Rv1360	-0.769725	1.01162e-06	6.27944	3.24107e-07	228	189	210	128	112	230	250	139	164	124.475	97.583	113.282	68.249	59.709	63.212	67.564	62.268	67.252
Rv1555	frdD	-0.769031	0.184764	0.656131	0.152508	6	2	5	1	2	4	3	3	5	3.276	1.033	2.697	0.533	1.066	1.099	0.811	1.344	2.05
Rv3166c	Rv3166c	-0.768951	0.00012076	4.73218	5.89901e-05	81	68	77	34	35	71	78	58	64	44.221	35.109	41.537	18.129	18.659	19.513	21.08	25.982	26.245
Rv2882c	frr	-0.766976	1.93573e-05	5.86009	8.23033e-06	158	159	135	108	78	190	163	118	118	86.259	82.094	72.824	57.585	41.583	52.219	44.052	52.861	48.389
Rv3293	pcd	-0.766263	1.06333e-06	6.4996	3.42714e-07	209	203	231	181	182	343	270	135	167	114.102	104.812	124.61	96.508	97.028	94.269	72.97	60.476	68.482
Rv3920c	Rv3920c	-0.765864	1.11432e-07	8.36438	2.85126e-08	887	851	933	495	524	938	1057	674	633	484.25	439.383	503.297	263.932	279.354	257.796	285.662	301.934	259.577
Rv2864c	Rv2864c	-0.765024	1.73371e-06	7.38103	5.80812e-07	521	450	375	261	263	491	536	310	338	284.435	232.341	202.29	139.164	140.21	134.944	144.858	138.872	138.605
Rv1825	Rv1825	-0.764345	0.00232077	5.01552	0.00139914	80	59	109	69	60	92	102	49	63	43.675	30.462	58.799	36.791	31.987	25.285	27.566	21.951	25.835
Rv3119	moaE1	-0.763531	1.7389e-06	5.99928	5.83388e-07	163	158	157	128	108	206	196	107	122	88.988	81.578	84.692	68.249	57.577	56.616	52.97	47.933	50.029
Rv2631	Rv2631	-0.763003	3.9278e-06	6.7595	1.43925e-06	272	347	342	164	128	247	396	209	247	148.496	179.161	184.488	87.444	68.239	67.884	107.022	93.626	101.288
Rv0379	secE2	-0.762903	0.000107052	6.33793	5.18317e-05	173	200	161	217	186	292	197	147	129	94.448	103.263	86.85	115.704	99.16	80.252	53.241	65.852	52.9
Rv2068c	blaC	-0.762661	7.45716e-06	6.39868	2.90597e-06	200	202	256	145	143	255	273	157	153	109.188	104.295	138.096	77.313	76.236	70.083	73.78	70.332	62.741
Rv0048c	Rv0048c	-0.761788	2.39829e-06	5.98167	8.38362e-07	173	178	192	98	80	151	219	117	147	94.448	91.904	103.572	52.253	42.65	41.5	59.186	52.413	60.281
Rv2646	Rv2646	-0.761421	0.000923864	4.00665	0.000522858	42	51	59	22	13	36	59	32	43	22.93	26.332	31.827	11.73	6.931	9.894	15.945	14.335	17.633
Rv3175	Rv3175	-0.761192	7.68603e-05	5.83867	3.62921e-05	169	151	124	83	108	179	165	118	109	92.264	77.963	66.89	44.255	57.577	49.196	44.592	52.861	44.698
Rv3209	Rv3209	-0.76071	4.55703e-05	6.59665	2.07307e-05	327	240	205	153	152	317	303	184	187	178.523	123.915	110.585	81.579	81.034	87.123	81.888	82.427	76.684
Rv0232	Rv0232	-0.760218	1.61248e-05	5.43731	6.7438e-06	142	132	121	65	42	96	157	87	107	77.524	68.153	65.272	34.658	22.391	26.384	42.43	38.974	43.878
Rv2380c	mbtE	-0.759744	8.51015e-06	5.82421	3.351e-06	159	153	172	95	62	147	191	111	128	86.805	78.996	92.783	50.654	33.053	40.401	51.619	49.725	52.49
Rv0268c	Rv0268c	-0.758776	6.49725e-07	6.5149	1.98657e-07	242	239	262	129	146	268	307	168	188	132.118	123.399	141.333	68.782	77.835	73.656	82.969	75.26	77.094
Rv3680	Rv3680	-0.757417	6.79222e-08	8.4784	1.62557e-08	952	866	978	613	520	1175	1135	610	753	519.736	447.127	527.571	326.849	277.222	322.932	306.742	273.264	308.786
Rv0207c	Rv0207c	-0.756132	2.4483e-06	7.48129	8.62769e-07	568	408	487	275	260	527	596	345	356	310.094	210.656	262.707	146.629	138.611	144.838	161.073	154.551	145.987
Rv3661	Rv3661	-0.755064	7.54919e-06	5.93153	2.94907e-06	160	181	158	100	84	176	225	112	113	87.351	93.453	85.231	53.32	44.782	48.371	60.808	50.173	46.338
Rv2434c	Rv2434c	-0.754219	0.000642532	3.90812	0.000356397	45	38	37	23	23	43	51	26	30	24.567	19.62	19.959	12.264	12.262	11.818	13.783	11.647	12.302
Rv2755c	hsdS_1	-0.753297	0.0927309	2.30214	0.0726058	8	15	17	16	5	9	16	8	10	4.368	7.745	9.17	8.531	2.666	2.474	4.324	3.584	4.101
Rv2105	Rv2105	-0.752081	0.0806555	2.24005	0.0624162	12	10	14	14	3	17	16	7	9	6.551	5.163	7.552	7.465	1.599	4.672	4.324	3.136	3.691
Rv2069	sigC	-0.752	6.17489e-05	6.65243	2.87569e-05	293	266	190	201	188	317	286	180	192	159.961	137.339	102.493	107.172	100.226	87.123	77.294	80.635	78.734
Rv0859	fadA	-0.751906	1.95135e-08	8.92072	4.13199e-09	1228	1345	1244	832	706	1539	1618	872	950	670.415	694.442	671.062	443.619	376.382	422.972	437.276	390.633	389.571
Rv0282	eccA3	-0.751486	4.11255e-07	9.78262	1.20319e-07	2319	2008	2684	1444	1393	2623	2884	1603	1770	1266.04	1036.76	1447.85	769.935	742.635	720.894	779.422	718.102	725.832
Rv2721c	Rv2721c	-0.751251	9.03674e-06	9.04358	3.57569e-06	1732	1141	1451	803	768	1623	1845	953	1062	945.57	589.114	782.726	428.156	409.435	446.058	498.625	426.919	435.499
Rv2092c	helY	-0.751173	1.18943e-08	8.65238	2.33785e-09	1176	1154	1116	564	508	1088	1467	754	893	642.027	595.826	602.014	300.723	270.824	299.021	396.468	337.772	366.197
Rv0799c	Rv0799c	-0.750995	0.000189108	5.23515	9.52342e-05	101	120	93	57	40	128	127	77	76	55.14	61.958	50.168	30.392	21.325	35.179	34.323	34.494	31.166
Rv1525	wbbL2	-0.750287	0.00410179	4.46	0.00258009	37	72	66	41	35	66	72	39	40	20.2	37.175	35.603	21.861	18.659	18.139	19.459	17.471	16.403
Rv1939	Rv1939	-0.75019	0.10458	2.05791	0.0826857	9	12	9	11	4	17	18	7	4	4.913	6.196	4.855	5.865	2.132	4.672	4.865	3.136	1.64
Rv1076	lipU	-0.748	1.66275e-05	6.05543	6.97001e-06	172	149	157	145	129	208	190	110	128	93.902	76.931	84.692	77.313	68.772	57.166	51.349	49.277	52.49
Rv0747	PE_PGRS10	-0.747918	3.69978e-08	7.49328	8.35778e-09	449	457	443	337	291	628	554	310	349	245.127	235.955	238.971	179.687	155.138	172.597	149.723	138.872	143.116
Rv3324A	Rv3324A	-0.74767	0.249554	0.0324777	0.212031	3	1	2	1	2	4	2	2	1	1.638	0.516	1.079	0.533	1.066	1.099	0.541	0.896	0.41
Rv1593c	Rv1593c	-0.747625	2.04437e-05	6.97559	8.74617e-06	314	342	239	230	255	508	346	226	221	171.425	176.579	128.926	122.635	135.945	139.617	93.509	101.242	90.626
Rv0877	Rv0877	-0.746543	1.46476e-07	7.19043	3.84982e-08	371	366	386	252	241	453	446	283	278	202.544	188.971	208.223	134.365	128.482	124.501	120.535	126.777	114.001
Rv0431	Rv0431	-0.746049	0.000150484	5.77974	7.47726e-05	144	136	163	87	65	204	200	100	101	78.615	70.219	87.929	46.388	34.653	56.066	54.051	44.797	41.418
Rv0995	rimJ	-0.745441	2.49551e-05	5.2441	1.08139e-05	103	114	105	57	52	87	134	80	76	56.232	58.86	56.641	30.392	27.722	23.911	36.214	35.838	31.166
Rv1215c	Rv1215c	-0.745418	1.35553e-07	7.23867	3.53349e-08	439	422	400	219	191	449	518	290	327	239.668	217.884	215.776	116.77	101.826	123.401	139.993	129.912	134.094
Rv0519c	Rv0519c	-0.745257	6.61619e-05	6.2165	3.09708e-05	225	153	176	143	133	259	250	122	126	122.837	78.996	94.941	76.247	70.905	71.182	67.564	54.653	51.669
Rv1901	cinA	-0.744849	3.73821e-07	6.94712	1.0874e-07	331	321	327	180	188	409	408	231	244	180.706	165.737	176.397	95.975	100.226	112.408	110.265	103.482	100.058
Rv2193	ctaE	-0.744811	1.81815e-08	8.21521	3.81943e-09	752	761	716	548	485	1026	903	498	606	410.548	392.915	386.238	292.191	258.563	281.981	244.042	223.091	248.505
Rv1696	recN	-0.743003	8.11014e-06	6.47757	3.17793e-06	230	213	236	169	155	256	283	138	194	125.566	109.975	127.308	90.11	82.633	70.358	76.483	61.82	79.554
Rv0803	purL	-0.742295	1.97851e-07	7.7332	5.34244e-08	551	585	492	392	327	698	665	360	442	300.813	302.043	265.404	209.013	174.33	191.835	179.721	161.271	181.253
Rv2884	Rv2884	-0.742031	3.11977e-05	6.51595	1.37786e-05	240	238	281	153	113	265	352	142	203	131.026	122.883	151.582	81.579	60.242	72.831	95.131	63.612	83.245
Rv0762c	Rv0762c	-0.74186	0.00980358	3.16246	0.00656393	23	20	23	12	15	33	22	18	20	12.557	10.326	12.407	6.398	7.997	9.07	5.946	8.064	8.201
Rv0710	rpsQ	-0.741632	2.10517e-07	8.31487	5.77534e-08	788	748	808	632	581	1006	891	562	644	430.201	386.202	435.867	336.98	309.742	276.485	240.799	251.761	264.088
Rv3720	Rv3720	-0.739484	1.87258e-06	6.83901	6.34972e-07	267	306	313	211	164	375	381	207	215	145.766	157.992	168.844	112.504	87.432	103.063	102.968	92.731	88.166
Rv0295c	Rv0295c	-0.737646	1.10648e-05	5.9128	4.46836e-06	142	157	164	98	89	209	172	115	130	77.524	81.061	88.468	52.253	47.448	57.441	46.484	51.517	53.31
Rv0281	Rv0281	-0.737447	1.50801e-06	7.73376	5.00499e-07	563	470	621	373	340	657	696	366	432	307.365	242.667	334.992	198.882	181.26	180.567	188.099	163.958	177.152
Rv0966c	Rv0966c	-0.736317	5.64125e-05	6.04252	2.60688e-05	148	199	161	107	103	218	187	145	125	80.799	102.746	86.85	57.052	54.911	59.914	50.538	64.956	51.259
Rv0178	Rv0178	-0.735787	5.59298e-07	7.34686	1.68728e-07	397	394	423	276	303	543	511	303	289	216.739	203.427	228.183	147.162	161.535	149.236	138.102	135.736	118.512
Rv0772	purD	-0.735765	6.37177e-06	5.74018	2.44328e-06	153	139	138	81	85	144	172	96	121	83.529	71.768	74.443	43.189	45.315	39.576	46.484	43.005	49.619
Rv2162c	PE_PGRS38	-0.734749	5.3945e-07	10.6843	1.62223e-07	3683	3457	3686	4143	3734	6409	4222	2906	2623	2010.7	1784.9	1988.37	2209.03	1990.67	1761.42	1141.03	1301.81	1075.63
Rv3020c	esxS	-0.733177	0.219916	1.04319	0.184793	2	9	5	5	2	7	7	4	2	1.092	4.647	2.697	2.666	1.066	1.924	1.892	1.792	0.82
Rv0734	mapA	-0.732271	1.02899e-05	7.11067	4.12584e-06	358	326	327	237	242	562	477	207	253	195.447	168.318	176.397	126.367	129.015	154.458	128.913	92.731	103.749
Rv3043c	ctaD	-0.730713	1.0059e-07	8.44484	2.54489e-08	849	898	825	598	592	1335	1080	584	681	463.504	463.649	445.037	318.851	315.606	366.906	291.878	261.617	279.261
Rv1523	Rv1523	-0.729786	2.24883e-05	5.09743	9.67481e-06	95	92	85	51	50	107	112	64	71	51.864	47.501	45.852	27.193	26.656	29.407	30.269	28.67	29.115
Rv0955	Rv0955	-0.728267	4.18947e-07	7.22317	1.2267e-07	386	420	368	234	238	452	464	262	340	210.733	216.852	198.514	124.768	126.882	124.226	125.399	117.369	139.425
Rv0456c	echA2	-0.728006	0.00169174	4.25949	0.00099841	52	47	53	41	20	54	59	38	41	28.389	24.267	28.59	21.861	10.662	14.841	15.945	17.023	16.813
Rv1975	Rv1975	-0.726959	0.00934079	3.40297	0.00622943	29	22	31	21	11	35	30	20	24	15.832	11.359	16.723	11.197	5.864	9.619	8.108	8.959	9.842
Rv2238c	ahpE	-0.726141	0.000241999	5.19655	0.000124598	117	77	91	60	56	123	114	63	79	63.875	39.756	49.089	31.992	29.855	33.805	30.809	28.222	32.396
Rv3735	Rv3735	-0.725839	0.000745621	5.26956	0.000416976	89	91	106	70	63	129	113	95	58	48.589	46.985	57.181	37.324	33.586	35.454	30.539	42.557	23.784
Rv1410c	Rv1410c	-0.72445	2.10177e-07	8.62585	5.75594e-08	940	998	1010	734	632	1387	1342	629	768	513.184	515.281	544.833	391.366	336.931	381.197	362.685	281.775	314.937
Rv2063	mazE7	-0.72344	0.0635995	1.89831	0.0483783	11	9	10	5	3	13	12	5	11	6.005	4.647	5.394	2.666	1.599	3.573	3.243	2.24	4.511
Rv1971	mce3F	-0.723187	0.0554615	1.84006	0.041656	9	16	9	4	4	5	15	7	8	4.913	8.261	4.855	2.133	2.132	1.374	4.054	3.136	3.281
Rv2977c	thiL	-0.721733	4.28159e-06	6.57945	1.57813e-06	267	272	233	150	151	245	312	170	223	145.766	140.437	125.689	79.979	80.501	67.335	84.32	76.156	91.447
Rv3320c	vapC44	-0.720005	0.023172	3.53135	0.0164205	29	30	23	25	27	34	46	13	19	15.832	15.489	12.407	13.33	14.394	9.344	12.432	5.824	7.791
Rv0513	Rv0513	-0.719986	6.89812e-06	6.7127	2.66496e-06	251	243	285	184	199	325	314	206	191	137.031	125.464	153.74	98.108	106.091	89.322	84.861	92.283	78.324
Rv3656c	Rv3656c	-0.71841	0.154362	1.26463	0.125229	8	6	5	7	2	3	7	5	5	4.368	3.098	2.697	3.732	1.066	0.825	1.892	2.24	2.05
Rv0783c	emrB	-0.718156	1.0833e-05	5.7458	4.36435e-06	148	141	133	78	83	175	184	102	102	80.799	72.8	71.745	41.589	44.249	48.096	49.727	45.693	41.828
Rv2194	qcrC	-0.716398	9.38025e-08	8.1402	2.34619e-08	671	667	601	583	588	1098	841	439	510	366.326	344.381	324.203	310.853	313.474	301.77	227.286	196.66	209.138
Rv3303c	lpdA	-0.716238	1.01443e-06	6.46771	3.25249e-07	207	213	215	161	163	325	249	155	177	113.01	109.975	115.979	85.845	86.898	89.322	67.294	69.436	72.583
Rv0050	ponA1	-0.715767	9.36973e-08	7.74972	2.33906e-08	559	582	515	365	345	670	701	370	454	305.181	300.494	277.811	194.617	183.926	184.14	189.45	165.75	186.174
Rv2231c	cobC	-0.715068	0.000231581	4.86618	0.000118734	71	68	78	57	48	84	83	58	58	38.762	35.109	42.076	30.392	25.59	23.086	22.431	25.982	23.784
Rv0585c	Rv0585c	-0.712978	0.000116117	5.1172	5.65547e-05	106	91	89	44	46	113	125	66	72	57.87	46.985	48.01	23.461	24.523	31.056	33.782	29.566	29.525
Rv0208c	Rv0208c	-0.710487	0.000203078	6.14596	0.000102951	234	155	224	116	79	171	254	148	154	127.75	80.029	120.834	61.851	42.116	46.997	68.645	66.3	63.151
Rv2072c	cobL	-0.71035	0.00155702	4.55191	0.000914051	66	57	67	26	33	88	82	41	52	36.032	29.43	36.142	13.863	17.593	24.186	22.161	18.367	21.324
Rv1634	Rv1634	-0.708851	4.95232e-06	6.30743	1.84673e-06	194	190	209	133	145	254	261	127	162	105.913	98.1	112.743	70.915	77.302	69.808	70.537	56.893	66.432
Rv0049	Rv0049	-0.708564	1.73064e-07	7.26806	4.60897e-08	390	398	353	275	267	516	464	277	308	212.917	205.493	190.422	146.629	142.343	141.815	125.399	124.089	126.303
Rv3678c	Rv3678c	-0.708509	8.63754e-06	6.3316	3.41152e-06	214	203	176	157	129	268	229	158	157	116.831	104.812	94.941	83.712	68.772	73.656	61.889	70.78	64.382
Rv3803c	fbpD	-0.708114	4.7913e-08	8.68053	1.11337e-08	982	1052	1109	699	651	1304	1368	716	835	536.114	543.162	598.238	372.704	347.06	358.386	369.712	320.749	342.412
Rv0895	Rv0895	-0.707822	0.0136707	3.25581	0.00932687	21	20	30	18	13	34	30	20	15	11.465	10.326	16.183	9.598	6.931	9.344	8.108	8.959	6.151
Rv3815c	Rv3815c	-0.707393	0.000152542	5.53255	7.58684e-05	103	127	96	95	93	156	135	88	77	56.232	65.572	51.786	50.654	49.58	42.874	36.485	39.422	31.576
Rv2410c	Rv2410c	-0.707275	0.000200367	5.55226	0.000101392	128	87	116	96	83	190	139	74	89	69.88	44.919	62.575	51.187	44.249	52.219	37.566	33.15	36.497
Rv2636	Rv2636	-0.706974	0.00899795	3.13685	0.00598569	20	22	22	15	12	35	27	16	16	10.919	11.359	11.868	7.998	6.397	9.619	7.297	7.168	6.561
Rv2199c	Rv2199c	-0.70623	1.59601e-05	6.79629	6.66726e-06	272	260	274	197	210	394	347	156	252	148.496	134.241	147.806	105.04	111.955	108.285	93.779	69.884	103.339
Rv0942	Rv0942	-0.704672	0.000232824	4.75038	0.000119483	62	56	65	54	57	103	77	46	46	33.848	28.914	35.064	28.793	30.388	28.308	20.81	20.607	18.863
Rv1447c	zwf2	-0.70418	4.76268e-07	7.26625	1.41738e-07	351	347	372	297	318	576	444	270	275	191.625	179.161	200.671	158.359	169.532	158.305	119.994	120.953	112.771
Rv1326c	glgB	-0.702827	9.46214e-06	5.85411	3.7667e-06	153	163	137	95	79	183	181	110	127	83.529	84.159	73.903	50.654	42.116	50.295	48.917	49.277	52.079
Rv1569	bioF1	-0.701696	1.35348e-06	6.78937	4.45966e-07	265	276	271	183	203	386	329	187	236	144.674	142.503	146.188	97.575	108.223	106.087	88.915	83.771	96.778
Rv2307D	Rv2307D	-0.701395	0.0238628	3.1023	0.01695	21	26	24	14	7	31	37	15	15	11.465	13.424	12.947	7.465	3.732	8.52	10	6.72	6.151
Rv0004	Rv0004	-0.701289	0.00127671	4.96503	0.000738779	62	75	90	60	61	97	98	63	49	33.848	38.724	48.55	31.992	32.52	26.659	26.485	28.222	20.094
Rv2510c	Rv2510c	-0.700757	5.4863e-05	5.82109	2.53133e-05	130	135	164	89	100	175	172	117	107	70.972	69.702	88.468	47.454	53.312	48.096	46.484	52.413	43.878
Rv1291c	Rv1291c	-0.700228	0.179485	1.93876	0.147843	6	12	12	7	2	23	14	5	8	3.276	6.196	6.473	3.732	1.066	6.321	3.784	2.24	3.281
Rv1648	Rv1648	-0.70003	4.7722e-05	5.3871	2.17782e-05	112	106	107	75	53	137	140	80	82	61.145	54.729	57.72	39.99	28.255	37.652	37.836	35.838	33.626
Rv3070	Rv3070	-0.699724	0.122318	2.11612	0.0980009	12	10	14	9	2	13	12	6	18	6.551	5.163	7.552	4.799	1.066	3.573	3.243	2.688	7.381
Rv3022c	PPE48	-0.698938	0.532825	-1.49986	0.489509	0	0	2	1	0	0	0	2	0	0	0	1.079	0.533	0	0	0	0.896	0
Rv3483c	Rv3483c	-0.698597	7.83993e-05	5.88879	3.70751e-05	131	154	183	94	84	179	178	127	125	71.518	79.512	98.717	50.12	44.782	49.196	48.106	56.893	51.259
Rv0599c	vapB27	-0.698535	0.0101223	3.63345	0.0067919	29	28	29	25	21	40	27	26	29	15.832	14.457	15.644	13.33	11.195	10.993	7.297	11.647	11.892
Rv2957	Rv2957	-0.698134	0.00195147	4.7164	0.0011648	76	54	68	56	31	93	79	48	55	41.492	27.881	36.682	29.859	16.527	25.56	21.35	21.503	22.554
Rv2318	uspC	-0.696421	0.0271552	3.19202	0.0194319	17	33	22	13	15	25	26	24	16	9.281	17.038	11.868	6.932	7.997	6.871	7.027	10.751	6.561
Rv0523c	Rv0523c	-0.695647	0.00439205	4.63819	0.00277512	50	73	57	39	56	75	64	55	48	27.297	37.691	30.748	20.795	29.855	20.613	17.296	24.639	19.684
Rv0741	Rv0741	-0.694362	0.000144558	5.90359	7.15858e-05	154	137	181	83	97	195	221	113	108	84.075	70.735	97.638	44.255	51.713	53.593	59.727	50.621	44.288
Rv3499c	mce4A	-0.693367	2.54186e-05	5.9034	1.10574e-05	153	164	160	101	76	174	190	105	151	83.529	84.675	86.31	53.853	40.517	47.821	51.349	47.037	61.921
Rv1664	pks9	-0.693131	0.0071251	4.3874	0.00468513	60	42	73	26	33	49	59	54	48	32.756	21.685	39.379	13.863	17.593	13.467	15.945	24.191	19.684
Rv2173	idsA2	-0.692915	9.33758e-05	6.07236	4.46278e-05	148	166	192	104	120	236	228	102	144	80.799	85.708	103.572	55.452	63.974	64.861	61.619	45.693	59.051
Rv0237	lpqI	-0.690962	4.51756e-06	6.59018	1.67594e-06	224	239	244	168	177	327	330	154	184	122.291	123.399	131.623	89.577	94.362	89.871	89.185	68.988	75.454
Rv0883c	Rv0883c	-0.690953	2.52717e-05	7.68594	1.09814e-05	591	513	402	384	332	797	644	346	405	322.651	264.869	216.854	204.747	176.995	219.044	174.046	154.999	166.08
Rv1166	lpqW	-0.69011	6.1225e-07	7.13492	1.86465e-07	363	371	349	258	204	415	470	261	284	198.177	191.552	188.264	137.565	108.756	114.057	127.021	116.921	116.461
Rv2746c	pgsA3	-0.690073	0.00439205	4.60836	0.00277531	81	48	84	40	29	51	86	54	53	44.221	24.783	45.313	21.328	15.46	14.017	23.242	24.191	21.734
Rv0691A	Rv0691A	-0.689776	0.0911611	4.93141	0.0712674	51	85	64	70	47	132	42	92	78	27.843	43.887	34.524	37.324	25.057	36.278	11.351	41.214	31.986
Rv3305c	amiA1	-0.688658	1.16305e-05	6.01091	4.71601e-06	181	158	157	115	89	200	198	128	136	98.815	81.578	84.692	61.318	47.448	54.967	53.511	57.341	55.77
Rv2488c	Rv2488c	-0.686999	5.22499e-05	5.31138	2.40324e-05	95	105	105	68	55	129	132	79	75	51.864	54.213	56.641	36.257	29.322	35.454	35.674	35.39	30.756
Rv0959A	vapB9	-0.686605	0.0397856	3.21556	0.0291475	28	25	15	15	14	33	20	20	24	15.286	12.908	8.092	7.998	7.464	9.07	5.405	8.959	9.842
Rv0755c	PPE12	-0.684797	7.9834e-05	5.68856	3.77728e-05	135	123	126	99	88	142	155	106	99	73.702	63.507	67.969	52.786	46.914	39.027	41.89	47.485	40.597
Rv0016c	pbpA	-0.684512	9.72272e-06	6.80427	3.88443e-06	291	284	267	203	179	326	311	216	258	158.869	146.633	144.03	108.239	95.428	89.596	84.05	96.762	105.799
Rv1275	lprC	-0.684303	1.33939e-05	6.51203	5.52781e-06	220	197	235	177	143	364	269	164	176	120.107	101.714	126.768	94.376	76.236	100.04	72.699	73.468	72.173
Rv3891c	esxD	-0.68134	3.70173e-05	6.40745	1.65912e-05	170	185	205	184	182	340	206	144	174	92.81	95.518	110.585	98.108	97.028	93.444	55.673	64.508	71.353
Rv1424c	Rv1424c	-0.680905	0.000143223	5.25204	7.08558e-05	96	111	87	55	68	110	121	72	82	52.41	57.311	46.931	29.326	36.252	30.232	32.701	32.254	33.626
Rv0068	Rv0068	-0.680902	0.00111474	4.29774	0.000639973	43	49	52	36	28	70	56	37	42	23.475	25.299	28.051	19.195	14.927	19.238	15.134	16.575	17.223
Rv0101	nrp	-0.680823	5.4661e-07	7.31938	1.64507e-07	432	453	383	238	230	479	516	319	350	235.846	233.89	206.605	126.901	122.617	131.646	139.453	142.904	143.526
Rv3015c	Rv3015c	-0.680776	5.79634e-05	5.07645	2.68133e-05	87	97	87	48	47	98	117	70	68	47.497	50.082	46.931	25.593	25.057	26.934	31.62	31.358	27.885
Rv3353c	Rv3353c	-0.680697	0.163427	1.86187	0.13325	14	5	9	7	8	7	14	6	5	7.643	2.582	4.855	3.732	4.265	1.924	3.784	2.688	2.05
Rv0215c	fadE3	-0.680616	0.000979763	4.7926	0.000558018	72	64	70	50	45	88	96	59	42	39.308	33.044	37.761	26.66	23.99	24.186	25.945	26.43	17.223
Rv0001	dnaA	-0.678429	5.89672e-05	7.07106	2.73342e-05	338	318	459	198	185	344	429	294	306	184.528	164.188	247.602	105.573	98.627	94.543	115.94	131.704	125.483
Rv1872c	lldD2	-0.678396	2.36822e-08	11.8135	5.13967e-09	8954	8707	10212	5769	5492	11175	11620	6730	7793	4888.35	4495.54	5508.75	3076.01	2927.89	3071.29	3140.39	3014.86	3195.71
Rv3614c	espD	-0.67797	1.31523e-07	9.8668	3.41903e-08	2032	2055	2380	1999	1765	3428	2775	1542	1774	1109.35	1061.02	1283.87	1065.86	940.955	942.137	749.964	690.775	727.472
Rv1068c	PE_PGRS20	-0.677373	0.0114516	3.74456	0.007747	38	25	41	24	19	37	39	22	36	20.746	12.908	22.117	12.797	10.129	10.169	10.54	9.855	14.763
Rv0997	Rv0997	-0.676509	0.00185443	7.43295	0.00110065	530	535	288	340	250	535	578	289	371	289.349	276.228	155.358	181.287	133.28	147.037	156.209	129.464	152.138
Rv3688c	Rv3688c	-0.675782	3.01352e-05	6.44196	1.32578e-05	204	240	190	153	171	265	256	160	178	111.372	123.915	102.493	81.579	91.163	72.831	69.186	71.676	72.993
Rv1349	irtB	-0.674319	3.81746e-05	5.6145	1.71832e-05	124	141	127	70	75	139	182	83	108	67.697	72.8	68.509	37.324	39.984	38.202	49.187	37.182	44.288
Rv2952	Rv2952	-0.674121	1.65689e-06	6.78301	5.53886e-07	246	262	268	208	214	384	326	202	204	134.301	135.274	144.57	110.905	114.087	105.537	88.104	90.491	83.655
Rv1026	Rv1026	-0.672987	4.85171e-05	5.22968	2.21643e-05	101	94	93	63	52	117	118	76	78	55.14	48.533	50.168	33.591	27.722	32.156	31.89	34.046	31.986
Rv1694	tlyA	-0.671996	8.9014e-05	5.50975	4.24578e-05	126	106	117	77	75	121	138	92	99	68.789	54.729	63.114	41.056	39.984	33.255	37.296	41.214	40.597
Rv2243	fabD	-0.671561	3.18501e-07	9.02045	9.12729e-08	1404	1432	1412	767	757	1292	1947	945	1184	766.501	739.361	761.688	408.961	403.571	355.088	526.191	423.335	485.528
Rv2458	mmuM	-0.671288	0.00529761	3.99117	0.00339102	41	36	45	30	26	35	48	31	36	22.384	18.587	24.275	15.996	13.861	9.619	12.972	13.887	14.763
Rv2200c	ctaC	-0.671233	2.51724e-07	8.08186	7.0205e-08	620	670	673	533	462	884	832	505	518	338.483	345.93	363.042	284.193	246.301	242.955	224.854	226.227	212.419
Rv0892	Rv0892	-0.670709	0.005963	4.3009	0.00386952	59	51	62	29	23	37	74	59	34	32.211	26.332	33.445	15.463	12.262	10.169	19.999	26.43	13.943
Rv2229c	Rv2229c	-0.669623	0.000846522	4.74595	0.00047726	74	61	62	43	55	78	82	47	57	40.4	31.495	33.445	22.927	29.322	21.437	22.161	21.055	23.374
Rv0882	Rv0882	-0.669477	4.89563e-05	5.7022	2.23884e-05	149	131	113	84	87	167	172	98	101	81.345	67.637	60.957	44.788	46.381	45.898	46.484	43.901	41.418
Rv1710	scpB	-0.667821	9.9415e-05	5.45925	4.78241e-05	120	111	101	71	73	135	143	94	79	65.513	57.311	54.483	37.857	38.918	37.103	38.647	42.11	32.396
Rv2545	vapB18	-0.667418	0.441275	0.464184	0.397677	2	3	7	1	3	2	9	0	7	1.092	1.549	3.776	0.533	1.599	0.55	2.432	0	2.871
Rv0216	Rv0216	-0.667395	0.00100505	4.48532	0.000573868	56	50	64	33	36	72	68	39	54	30.573	25.816	34.524	17.595	19.192	19.788	18.378	17.471	22.144
Rv3750c	Rv3750c	-0.666182	9.0145e-05	6.22736	4.30405e-05	164	208	203	113	137	206	229	142	171	89.534	107.393	109.506	60.251	73.037	56.616	61.889	63.612	70.123
Rv0910	Rv0910	-0.664865	2.85579e-05	5.67313	1.25121e-05	122	130	125	98	80	154	153	94	111	66.605	67.121	67.43	52.253	42.65	42.325	41.349	42.11	45.518
Rv1480	Rv1480	-0.663577	7.58261e-07	7.92589	2.35843e-07	652	540	582	422	423	853	789	418	486	355.953	278.809	313.953	225.009	225.509	234.435	213.233	187.253	199.296
Rv3712	Rv3712	-0.663541	6.86785e-05	5.93193	3.22312e-05	158	133	186	92	93	189	206	115	129	86.259	68.67	100.336	49.054	49.58	51.944	55.673	51.517	52.9
Rv1178	Rv1178	-0.66348	2.10517e-07	8.87777	5.77395e-08	1223	1319	1115	750	674	1485	1643	875	981	667.686	681.017	601.474	399.897	359.322	408.131	444.033	391.977	402.283
Rv3858c	gltD	-0.663129	4.21707e-07	8.16042	1.23579e-07	670	640	726	550	537	966	916	479	555	365.78	330.441	391.633	293.258	286.285	265.491	247.556	214.579	227.591
Rv0007	Rv0007	-0.663122	1.02546e-06	8.10416	3.29169e-07	687	718	590	524	494	876	841	507	541	375.061	370.713	318.269	279.395	263.361	240.756	227.286	227.123	221.85
Rv2593c	ruvA	-0.662349	0.0013432	5.60144	0.000779186	122	131	82	83	105	205	141	82	90	66.605	67.637	44.234	44.255	55.977	56.341	38.106	36.734	36.907
Rv1327c	glgE	-0.662236	1.80819e-05	6.51194	7.61866e-06	196	234	231	167	150	318	267	189	171	107.004	120.817	124.61	89.044	79.968	87.398	72.159	84.667	70.123
Rv1008	tatD	-0.662055	0.00572096	4.16031	0.0036905	37	41	55	28	36	49	53	37	35	20.2	21.169	29.669	14.929	19.192	13.467	14.324	16.575	14.353
Rv2685	arsB1	-0.661196	1.90495e-05	5.99368	8.08935e-06	162	163	164	105	102	187	229	103	139	88.442	84.159	88.468	55.986	54.378	51.394	61.889	46.141	57
Rv3120	Rv3120	-0.659946	0.000146865	5.43976	7.28338e-05	109	104	112	61	77	150	143	72	96	59.508	53.697	60.417	32.525	41.05	41.225	38.647	32.254	39.367
Rv3605c	Rv3605c	-0.659236	0.000233567	5.38008	0.00011992	123	98	91	73	61	142	130	71	95	67.151	50.599	49.089	38.923	32.52	39.027	35.133	31.806	38.957
Rv0021c	Rv0021c	-0.658689	9.862e-05	5.34886	4.7418e-05	112	97	123	53	57	118	147	82	87	61.145	50.082	66.351	28.259	30.388	32.431	39.728	36.734	35.676
Rv1791	PE19	-0.658591	0.00015574	6.90767	7.76082e-05	263	268	303	305	209	374	364	213	219	143.582	138.372	163.45	162.625	111.422	102.789	98.374	95.418	89.806
Rv2597	Rv2597	-0.655846	0.000357834	5.27014	0.000190073	101	100	90	74	62	97	118	79	81	55.14	51.631	48.55	39.457	33.053	26.659	31.89	35.39	33.216
Rv2644c	Rv2644c	-0.655148	0.0164281	3.17191	0.0113803	27	19	21	17	13	28	33	15	16	14.74	9.81	11.328	9.064	6.931	7.695	8.918	6.72	6.561
Rv0598c	vapC27	-0.654731	0.000947422	5.0164	0.000538008	73	62	94	67	56	114	98	58	60	39.854	32.011	50.707	35.724	29.855	31.331	26.485	25.982	24.604
Rv3501c	yrbE4A	-0.653286	0.00161093	4.61533	0.000946856	70	52	67	40	41	62	79	53	48	38.216	26.848	36.142	21.328	21.858	17.04	21.35	23.743	19.684
Rv3560c	fadE30	-0.652111	0.00613608	3.75799	0.00399213	35	38	34	16	21	43	54	26	24	19.108	19.62	18.341	8.531	11.195	11.818	14.594	11.647	9.842
Rv3419c	gcp	-0.65113	4.32851e-05	6.12724	1.96599e-05	180	176	178	115	112	205	258	140	122	98.269	90.871	96.02	61.318	59.709	56.341	69.726	62.716	50.029
Rv1142c	echA10	-0.651029	5.22798e-06	6.83586	1.96457e-06	303	337	269	166	161	331	368	241	256	165.42	173.998	145.109	88.511	85.832	90.971	99.455	107.962	104.979
MTB000118	ncRv0724	-0.650553	1.0158e-05	6.42531	4.06809e-06	181	180	207	193	178	329	235	146	162	98.815	92.936	111.664	102.907	94.895	90.421	63.51	65.404	66.432
Rv3316	sdhC	-0.650456	0.0193882	3.44541	0.0135903	24	28	31	21	15	32	47	18	17	13.103	14.457	16.723	11.197	7.997	8.795	12.702	8.064	6.971
Rv1940	ribA1	-0.650108	0.00710331	4.24807	0.00466911	60	49	41	36	29	40	63	33	47	32.756	25.299	22.117	19.195	15.46	10.993	17.026	14.783	19.274
Rv2652c	Rv2652c	-0.649153	0.0270844	3.1563	0.0193748	23	17	24	13	16	28	22	21	19	12.557	8.777	12.947	6.932	8.53	7.695	5.946	9.407	7.791
Rv1493	mutB	-0.648871	2.95995e-05	6.40453	1.29897e-05	246	219	206	149	113	218	277	160	206	134.301	113.073	111.124	79.446	60.242	59.914	74.861	71.676	84.475
Rv2489c	Rv2489c	-0.646543	0.158013	1.66154	0.128495	9	5	11	2	6	10	9	6	8	4.913	2.582	5.934	1.066	3.199	2.748	2.432	2.688	3.281
Rv1515c	Rv1515c	-0.645779	0.007423	3.65822	0.00489704	30	29	28	25	18	51	35	25	24	16.378	14.973	15.104	13.33	9.596	14.017	9.459	11.199	9.842
Rv3919c	gid	-0.644989	2.18025e-05	6.92569	9.36934e-06	355	279	343	187	185	296	424	242	271	193.809	144.051	185.028	99.708	98.627	81.351	114.589	108.41	111.13
Rv3322c	Rv3322c	-0.644698	0.0261272	3.40928	0.018665	20	33	24	25	15	29	29	21	23	10.919	17.038	12.947	13.33	7.997	7.97	7.837	9.407	9.432
Rv1789	PPE26	-0.644403	7.49353e-07	7.77468	2.32892e-07	560	504	576	347	369	704	728	399	457	305.727	260.222	310.717	185.019	196.721	193.484	196.747	178.741	187.404
Rv2329c	narK1	-0.643711	2.21404e-07	8.14025	6.10585e-08	809	776	722	382	369	803	1016	561	652	441.666	400.659	389.475	203.681	196.721	220.693	274.582	251.313	267.369
Rv0878c	PPE13	-0.643639	0.00463297	5.10916	0.00294199	93	70	106	46	63	110	142	53	67	50.773	36.142	57.181	24.527	33.586	30.232	38.377	23.743	27.475
Rv0203	Rv0203	-0.643292	6.35666e-06	6.22894	2.43596e-06	162	178	181	144	138	281	230	125	148	88.442	91.904	97.638	76.78	73.57	77.229	62.159	55.997	60.691
Rv2174	mptA	-0.642581	6.18095e-06	6.08041	2.36269e-06	161	169	175	119	105	211	224	128	136	87.896	87.257	94.402	63.45	55.977	57.99	60.538	57.341	55.77
Rv3746c	PE34	-0.642399	0.039941	2.54746	0.0292901	18	15	15	8	8	11	22	15	10	9.827	7.745	8.092	4.266	4.265	3.023	5.946	6.72	4.101
Rv0924c	mntH	-0.640704	0.00261475	4.54398	0.00158891	54	64	71	37	23	77	86	44	52	29.481	33.044	38.3	19.728	12.262	21.162	23.242	19.711	21.324
Rv1925	fadD31	-0.640338	6.67254e-08	10.122	1.59053e-08	2856	2791	2435	2013	1910	3747	3560	1979	2277	1559.21	1441.03	1313.53	1073.32	1018.26	1029.81	962.116	886.54	933.74
Rv3734c	tgs2	-0.640168	3.4042e-07	8.61753	9.80442e-08	927	1069	927	670	649	1241	1307	687	843	506.087	551.939	500.06	357.241	345.994	341.071	353.226	307.758	345.693
Rv2522c	Rv2522c	-0.639884	1.09125e-06	7.28525	3.5302e-07	357	360	385	313	256	567	494	271	304	194.901	185.873	207.684	166.89	136.478	155.832	133.507	121.401	124.663
Rv0721	rpsE	-0.639784	1.15479e-06	9.18768	3.76622e-07	1336	1190	1490	1219	1067	2173	1724	1050	1087	729.377	614.413	803.764	649.966	568.838	597.218	465.924	470.372	445.751
Rv2769c	PE27	-0.639178	0.00191234	3.96849	0.00113869	38	44	44	21	20	46	58	29	35	20.746	22.718	23.735	11.197	10.662	12.642	15.675	12.991	14.353
Rv3274c	fadE25	-0.637586	2.01073e-07	7.94448	5.4466e-08	553	589	567	466	459	923	746	447	462	301.905	304.109	305.862	248.469	244.702	253.673	201.612	200.244	189.454
Rv3401	Rv3401	-0.635598	2.21943e-07	8.16683	6.12604e-08	691	631	673	550	546	1049	908	485	553	377.245	325.794	363.042	293.258	291.083	288.303	245.394	217.267	226.771
Rv1381	pyrC	-0.634657	5.42788e-05	5.90407	2.50177e-05	134	155	131	116	106	220	200	106	104	73.156	80.029	70.666	61.851	56.511	60.464	54.051	47.485	42.648
Rv3260c	whiB2	-0.634421	7.51191e-06	7.68561	2.9309e-06	636	535	509	262	286	584	686	445	482	347.218	276.228	274.574	139.697	152.472	160.504	185.397	199.348	197.656
Rv0733	adk	-0.634344	5.34832e-06	6.89444	2.0162e-06	289	254	276	221	244	435	374	199	225	157.777	131.144	148.885	117.836	130.081	119.554	101.076	89.147	92.267
Rv1155	Rv1155	-0.634269	2.41078e-05	5.97652	1.03947e-05	177	168	152	90	84	195	215	135	132	96.632	86.741	81.995	47.988	44.782	53.593	58.105	60.476	54.13
Rv2268c	cyp128	-0.634102	0.00371112	4.29027	0.00231656	56	52	52	22	30	52	77	47	34	30.573	26.848	28.051	11.73	15.994	14.291	20.81	21.055	13.943
Rv1248c	Rv1248c	-0.634093	1.04768e-07	9.06603	2.66067e-08	1192	1228	1306	1085	994	1865	1624	936	1055	650.762	634.033	704.507	578.518	529.92	512.569	438.898	419.303	432.629
Rv0756c	Rv0756c	-0.633784	4.31463e-06	6.98806	1.59341e-06	309	344	332	178	187	409	421	241	293	168.696	177.612	179.094	94.909	99.693	112.408	113.778	107.962	120.152
Rv3890c	esxC	-0.633053	0.000781799	5.8409	0.000438895	115	127	153	111	93	233	145	114	123	62.783	65.572	82.534	59.185	49.58	64.037	39.187	51.069	50.439
Rv1004c	Rv1004c	-0.632508	3.91662e-07	7.73055	1.14305e-07	510	553	481	385	345	716	666	388	443	278.43	285.521	259.47	205.28	183.926	196.782	179.991	173.814	181.663
Rv1931c	Rv1931c	-0.632002	0.00532111	3.67848	0.0034096	35	33	28	20	17	44	41	24	28	19.108	17.038	15.104	10.664	9.063	12.093	11.081	10.751	11.482
Rv1970	lprM	-0.630514	0.0802685	1.88675	0.0620974	11	8	8	5	6	10	12	7	7	6.005	4.131	4.316	2.666	3.199	2.748	3.243	3.136	2.871
Rv0707	rpsC	-0.630013	2.72126e-07	9.62648	7.64824e-08	1799	1731	2038	1509	1458	2727	2501	1379	1551	982.148	893.739	1099.38	804.593	777.287	749.477	675.914	617.756	636.026
Rv0937c	mku	-0.629487	0.000592023	4.94316	0.000326394	73	81	77	50	47	94	103	70	54	39.854	41.821	41.537	26.66	25.057	25.835	27.837	31.358	22.144
Rv3059	cyp136	-0.627777	3.60565e-06	6.60862	1.3117e-06	216	238	247	180	168	324	314	175	195	117.923	122.883	133.241	95.975	89.564	89.047	84.861	78.395	79.965
Rv2830c	vapB22	-0.62777	0.0100156	3.95021	0.00671547	33	41	33	25	36	53	54	25	26	18.016	21.169	17.801	13.33	19.192	14.566	14.594	11.199	10.662
Rv1433	Rv1433	-0.62759	0.00203711	5.75528	0.00122129	174	113	139	88	59	196	190	105	115	94.994	58.343	74.982	46.921	31.454	53.868	51.349	47.037	47.159
Rv0579	Rv0579	-0.626674	4.77588e-06	6.49209	1.77521e-06	223	232	243	137	135	264	329	174	183	121.745	119.785	131.084	73.048	71.971	72.557	88.915	77.947	75.044
Rv0941c	Rv0941c	-0.626665	0.000168639	5.53774	8.4441e-05	116	96	129	82	76	152	154	83	94	63.329	49.566	69.588	43.722	40.517	41.775	41.62	37.182	38.547
MTB000002	alaT	-0.626574	0.0137833	3.71519	0.00941034	32	41	26	23	17	39	36	30	30	17.47	21.169	14.025	12.264	9.063	10.719	9.729	13.439	12.302
Rv1793	esxN	-0.624379	4.28159e-06	7.63076	1.57787e-06	440	452	534	340	337	711	602	362	420	240.214	233.374	288.06	181.287	179.661	195.408	162.695	162.166	172.231
Rv2955c	Rv2955c	-0.623571	7.39195e-05	5.53033	3.47971e-05	118	112	109	86	77	134	152	82	98	64.421	57.827	58.799	45.855	41.05	36.828	41.079	36.734	40.187
Rv0179c	lprO	-0.623482	6.53654e-05	7.24182	3.05509e-05	494	355	351	236	207	446	557	289	323	269.695	183.291	189.343	125.834	110.356	122.577	150.533	129.464	132.454
Rv1084	Rv1084	-0.623145	3.90458e-06	6.45803	1.42794e-06	237	223	244	119	122	253	317	173	200	129.388	115.138	131.623	63.45	65.041	69.533	85.672	77.499	82.015
Rv0912	Rv0912	-0.622911	0.00353785	4.14557	0.00219483	49	42	48	20	27	58	64	35	37	26.751	21.685	25.893	10.664	14.394	15.94	17.296	15.679	15.173
Rv3106	fprA	-0.622875	0.000264299	5.4985	0.000137283	118	90	113	78	83	164	147	75	91	64.421	46.468	60.957	41.589	44.249	45.073	39.728	33.598	37.317
Rv1759c	wag22	-0.622838	4.93395e-05	6.25422	2.25755e-05	176	169	175	140	167	262	218	134	156	96.086	87.257	94.402	74.647	89.031	72.007	58.916	60.028	63.972
Rv0435c	Rv0435c	-0.621253	1.44339e-05	7.19794	5.99507e-06	354	355	395	220	230	507	537	255	304	193.263	183.291	213.078	117.303	122.617	139.342	145.128	114.233	124.663
MTB000061	mpr5	-0.620992	0.0543617	3.67134	0.0407226	36	28	22	20	32	39	28	33	25	19.654	14.457	11.868	10.664	17.06	10.719	7.567	14.783	10.252
Rv2598	Rv2598	-0.620323	0.0980969	2.65697	0.0771344	26	9	22	8	8	13	23	12	16	14.194	4.647	11.868	4.266	4.265	3.573	6.216	5.376	6.561
Rv0444c	rskA	-0.61995	1.49987e-05	6.57384	6.24048e-06	208	250	243	180	145	297	304	174	207	113.556	129.078	131.084	95.975	77.302	81.626	82.158	77.947	84.885
Rv0571c	Rv0571c	-0.618376	0.000551769	6.53294	0.000302878	189	266	294	146	137	221	336	191	198	103.183	137.339	158.595	77.847	73.037	60.739	90.806	85.563	81.195
Rv1370c	Rv1370c	-0.61815	0.160784	2.46151	0.130902	7	12	16	17	13	18	18	5	11	3.822	6.196	8.631	9.064	6.931	4.947	4.865	2.24	4.511
Rv3445c	esxU	-0.6178	0.151771	2.30648	0.122982	7	10	15	8	10	20	9	13	10	3.822	5.163	8.092	4.266	5.331	5.497	2.432	5.824	4.101
Rv3813c	Rv3813c	-0.617543	0.000466816	5.35167	0.000252551	87	112	91	67	71	160	132	68	84	47.497	57.827	49.089	35.724	37.851	43.974	35.674	30.462	34.446
Rv2311	Rv2311	-0.617482	0.039487	2.88533	0.0289044	16	26	20	6	11	20	25	15	20	8.735	13.424	10.789	3.199	5.864	5.497	6.756	6.72	8.201
Rv0544c	Rv0544c	-0.615947	0.00019644	4.98222	9.91151e-05	77	83	86	50	41	94	112	62	68	42.037	42.854	46.392	26.66	21.858	25.835	30.269	27.774	27.885
Rv2552c	aroE	-0.614473	1.42265e-05	6.22711	5.8987e-06	175	159	178	147	134	292	228	125	151	95.54	82.094	96.02	78.38	71.438	80.252	61.619	55.997	61.921
Rv3772	hisC2	-0.61369	0.000440339	5.56533	0.000237276	131	114	100	74	90	154	159	76	105	71.518	58.86	53.944	39.457	47.981	42.325	42.971	34.046	43.058
Rv3764c	tcrY	-0.613533	7.47814e-07	7.94847	2.32235e-07	591	608	645	385	387	827	846	461	517	322.651	313.919	347.938	205.28	206.317	227.289	228.638	206.516	212.009
Rv0206c	mmpL3	-0.612402	1.54677e-07	10.1233	4.09875e-08	2887	2520	2794	1920	1800	3630	3799	1978	2359	1576.13	1301.11	1507.19	1023.74	959.614	997.653	1026.71	886.092	967.366
Rv2987c	leuD	-0.612189	6.95096e-05	6.09193	3.26545e-05	233	196	166	87	79	152	265	149	168	127.204	101.197	89.547	46.388	42.116	41.775	71.618	66.748	68.893
Rv2158c	murE	-0.611688	3.11145e-05	9.51809	1.37292e-05	1821	1776	2047	1165	1015	2330	3023	1269	1480	994.158	916.973	1104.23	621.173	541.116	640.367	816.988	568.479	606.91
Rv1009	rpfB	-0.611322	8.43127e-06	8.40153	3.3159e-06	818	719	955	554	555	1145	1117	632	698	446.58	371.229	515.164	295.391	295.881	314.687	301.878	283.119	286.232
Rv2944	Rv2944	-0.609635	0.00589187	4.45493	0.00381629	69	45	54	38	26	69	66	50	48	37.67	23.234	29.13	20.261	13.861	18.964	17.837	22.399	19.684
Rv1711	Rv1711	-0.609575	0.00239824	5.36792	0.00144872	104	89	107	77	51	152	114	95	88	56.778	45.952	57.72	41.056	27.189	41.775	30.809	42.557	36.087
Rv2804c	Rv2804c	-0.609067	0.00328468	4.3496	0.00202516	50	40	52	36	35	81	68	34	38	27.297	20.653	28.051	19.195	18.659	22.262	18.378	15.231	15.583
Rv0608	vapB28	-0.608794	0.000409227	5.51986	0.000219334	111	123	88	86	86	160	151	74	92	60.599	63.507	47.471	45.855	45.848	43.974	40.809	33.15	37.727
Rv0475	hbhA	-0.607835	4.53192e-07	8.75454	1.3389e-07	1066	1069	983	739	732	1452	1287	848	919	581.973	551.939	530.268	394.032	390.243	399.061	347.821	379.882	376.859
Rv0418	lpqL	-0.605774	8.49015e-06	6.7494	3.34109e-06	241	248	247	229	188	379	310	188	229	131.572	128.046	133.241	122.102	100.226	104.163	83.78	84.219	93.907
Rv0615	Rv0615	-0.60554	0.0113408	4.23971	0.00766385	53	62	33	32	26	52	61	37	44	28.935	32.011	17.801	17.062	13.861	14.291	16.486	16.575	18.043
Rv1508c	Rv1508c	-0.605155	0.00015574	6.60165	7.76088e-05	214	197	257	188	186	346	298	198	165	116.831	101.714	138.636	100.241	99.16	95.093	80.537	88.699	67.662
Rv3218	Rv3218	-0.605062	0.000653822	5.36272	0.000362973	113	86	117	61	67	112	130	84	96	61.691	44.403	63.114	32.525	35.719	30.782	35.133	37.63	39.367
Rv1451	ctaB	-0.604668	4.36507e-05	7.06118	1.98469e-05	330	294	327	202	244	502	400	253	284	180.161	151.796	176.397	107.706	130.081	137.968	108.103	113.337	116.461
Rv1840c	PE_PGRS34	-0.604594	5.61619e-05	5.9865	2.59395e-05	163	161	153	117	87	188	223	129	123	88.988	83.126	82.534	62.384	46.381	51.669	60.267	57.789	50.439
Rv0036c	Rv0036c	-0.604284	4.50645e-06	6.81446	1.67074e-06	246	267	265	200	212	423	352	197	223	134.301	137.856	142.951	106.639	113.021	116.255	95.131	88.251	91.447
Rv2858c	aldC	-0.60352	1.8968e-05	6.63303	8.04662e-06	244	238	242	157	171	317	291	194	230	133.21	122.883	130.544	83.712	91.163	87.123	78.645	86.907	94.317
Rv1805c	Rv1805c	-0.603228	1.10063e-06	7.53016	3.56745e-07	417	406	425	384	353	681	580	298	368	227.657	209.623	229.262	204.747	188.191	187.163	156.749	133.496	150.907
Rv2880c	Rv2880c	-0.602783	0.000287594	5.20042	0.000150418	97	95	106	52	41	108	131	71	94	52.956	49.05	57.181	27.726	21.858	29.682	35.404	31.806	38.547
Rv0046c	ino1	-0.602112	9.81018e-08	10.2914	2.4749e-08	3124	3174	2891	2032	2079	4125	3925	2422	2718	1705.52	1638.78	1559.52	1083.45	1108.35	1133.7	1060.76	1084.99	1114.58
Rv3421c	Rv3421c	-0.601116	0.000492697	5.66239	0.000268089	143	137	112	74	67	174	190	87	114	78.07	70.735	60.417	39.457	35.719	47.821	51.349	38.974	46.748
Rv0248c	Rv0248c	-0.600446	4.30663e-07	8.30448	1.26464e-07	778	773	698	573	548	1063	969	575	681	424.742	399.11	376.528	305.521	292.149	292.15	261.879	257.585	279.261
Rv1229c	mrp	-0.598926	1.41028e-06	7.58014	4.66712e-07	453	495	425	340	322	641	600	345	417	247.311	255.575	229.262	181.287	171.664	176.17	162.154	154.551	171.001
Rv3727	Rv3727	-0.598791	0.00150871	6.05706	0.000885326	175	134	186	103	128	177	195	146	146	95.54	69.186	100.336	54.919	68.239	48.646	52.7	65.404	59.871
Rv1571	Rv1571	-0.598433	0.0180236	3.86586	0.0125949	28	42	35	31	24	43	56	22	27	15.286	21.685	18.88	16.529	12.795	11.818	15.134	9.855	11.072
Rv0755A	Rv0755A	-0.597737	0.0133847	3.81293	0.00912216	36	36	42	19	16	34	43	43	30	19.654	18.587	22.656	10.131	8.53	9.344	11.621	19.263	12.302
Rv2264c	Rv2264c	-0.597368	0.00011675	5.91973	5.68911e-05	147	123	143	110	116	230	185	117	109	80.253	63.507	77.14	58.652	61.842	63.212	49.998	52.413	44.698
Rv3852	hns	-0.597262	1.21818e-05	7.23004	4.96328e-06	317	390	321	292	288	542	459	247	316	173.063	201.362	173.16	155.693	153.538	148.961	124.048	110.649	129.584
Rv0920c	Rv0920c	-0.596869	0.00196073	5.43611	0.00117079	139	95	98	79	62	111	133	88	105	75.886	49.05	52.865	42.122	33.053	30.507	35.944	39.422	43.058
MTB000153	ncRv13303	-0.596348	0.00677229	5.13838	0.00444178	70	83	88	67	70	105	84	79	80	38.216	42.854	47.471	35.724	37.318	28.858	22.702	35.39	32.806
Rv3304	Rv3304	-0.596259	0.00142361	4.60915	0.000829588	65	57	64	40	37	68	95	44	48	35.486	29.43	34.524	21.328	19.725	18.689	25.674	19.711	19.684
Rv3044	fecB	-0.596177	5.02207e-06	7.08282	1.87756e-06	337	331	304	236	228	459	443	273	255	183.982	170.9	163.989	125.834	121.551	126.15	119.724	122.297	104.569
Rv0771	Rv0771	-0.593814	0.0763122	2.85094	0.0588537	20	12	18	13	14	19	18	18	14	10.919	6.196	9.71	6.932	7.464	5.222	4.865	8.064	5.741
Rv3811	Rv3811	-0.593747	9.99194e-05	8.11497	4.81147e-05	904	696	612	425	395	721	1035	582	580	493.531	359.354	330.137	226.608	210.582	198.157	279.716	260.721	237.843
Rv3826	fadD23	-0.592961	2.8476e-06	6.8487	1.01749e-06	285	272	282	197	189	363	365	232	239	155.593	140.437	152.122	105.04	100.759	99.765	98.644	103.93	98.008
Rv0745	Rv0745	-0.590654	0.205827	1.30403	0.171967	5	9	8	1	2	9	12	4	6	2.73	4.647	4.316	0.533	1.066	2.474	3.243	1.792	2.46
Rv0748	vapB31	-0.588917	0.00266034	4.77902	0.00161789	65	78	67	39	46	72	89	47	76	35.486	40.272	36.142	20.795	24.523	19.788	24.053	21.055	31.166
Rv2805	Rv2805	-0.588894	0.0504189	2.73929	0.0375059	20	16	13	10	10	21	22	10	17	10.919	8.261	7.013	5.332	5.331	5.772	5.946	4.48	6.971
Rv1425	Rv1425	-0.588876	4.09062e-06	6.83434	1.50185e-06	271	271	281	201	193	366	397	207	227	147.95	139.921	151.582	107.172	102.892	100.59	107.292	92.731	93.087
Rv3889c	espG2	-0.588392	0.000102841	5.85332	4.96447e-05	131	142	152	98	89	192	209	97	123	71.518	73.317	81.995	52.253	47.448	52.768	56.484	43.453	50.439
Rv0601c	Rv0601c	-0.587826	0.373673	0.947346	0.330481	7	2	3	3	3	14	6	1	5	3.822	1.033	1.618	1.6	1.599	3.848	1.622	0.448	2.05
Rv3387	Rv3387	-0.5868	0.057837	3.4564	0.0436344	19	34	27	23	16	34	38	13	30	10.373	17.555	14.565	12.264	8.53	9.344	10.27	5.824	12.302
Rv1179c	Rv1179c	-0.586685	9.30321e-07	8.49209	2.94936e-07	911	956	918	552	508	1048	1390	674	779	497.352	493.596	495.205	294.324	270.824	288.028	375.658	301.934	319.448
Rv3135	PPE50	-0.586514	0.00529761	5.91217	0.00339199	152	125	242	77	71	162	235	130	137	82.983	64.539	130.544	41.056	37.851	44.523	63.51	58.237	56.18
Rv3227	aroA	-0.586439	0.000205588	6.29995	0.000104273	211	157	203	139	124	272	261	132	178	115.194	81.061	109.506	74.114	66.107	74.755	70.537	59.133	72.993
Rv2943A	Rv2943A	-0.586095	0.355044	0.457288	0.312573	3	6	3	0	1	7	7	2	3	1.638	3.098	1.618	0	0.533	1.924	1.892	0.896	1.23
Rv0314c	Rv0314c	-0.586026	2.44547e-06	7.27169	8.59794e-07	404	382	414	226	214	465	574	306	333	220.56	197.232	223.328	120.502	114.087	127.799	155.128	137.08	136.555
Rv0761c	adhB	-0.584331	1.91773e-06	7.92151	6.5212e-07	516	526	517	505	520	1025	744	370	468	281.706	271.581	278.89	269.264	277.222	281.707	201.072	165.75	191.915
Rv2230c	Rv2230c	-0.582602	0.000634	5.92132	0.000351057	133	162	129	120	93	209	164	126	135	72.61	83.643	69.588	63.984	49.58	57.441	44.322	56.445	55.36
Rv0945	Rv0945	-0.581029	0.00052652	5.89853	0.000288639	122	167	150	117	82	182	187	119	132	66.605	86.224	80.916	62.384	43.716	50.02	50.538	53.309	54.13
Rv1383	carA	-0.580975	0.00624359	5.17836	0.00406956	72	112	73	72	53	130	100	66	89	39.308	57.827	39.379	38.39	28.255	35.729	27.026	29.566	36.497
Rv3613c	Rv3613c	-0.579347	3.01352e-05	7.29946	1.32609e-05	348	313	389	354	288	578	459	266	328	189.987	161.606	209.842	188.751	153.538	158.855	124.048	119.161	134.504
Rv1108c	xseA	-0.579322	2.55111e-05	6.36394	1.11038e-05	186	208	230	130	121	248	287	160	181	101.545	107.393	124.071	69.315	64.507	68.159	77.564	71.676	74.223
Rv3540c	ltp2	-0.57585	0.0158316	4.27132	0.010934	49	66	55	34	15	36	71	38	64	26.751	34.077	29.669	18.129	7.997	9.894	19.188	17.023	26.245
Rv2689c	Rv2689c	-0.575131	0.00557954	4.65302	0.00358856	51	63	62	40	46	99	94	43	43	27.843	32.528	33.445	21.328	24.523	27.209	25.404	19.263	17.633
Rv1109c	Rv1109c	-0.57498	2.87938e-06	7.48657	1.03006e-06	428	456	399	326	298	582	618	335	353	233.663	235.439	215.236	173.822	158.869	159.954	167.019	150.071	144.756
Rv1273c	Rv1273c	-0.57477	0.000670131	5.0788	0.00037267	80	91	85	58	46	90	107	76	76	43.675	46.985	45.852	30.925	24.523	24.735	28.918	34.046	31.166
Rv2893	Rv2893	-0.574075	0.00202083	5.52063	0.00121008	149	102	100	71	66	147	164	77	111	81.345	52.664	53.944	37.857	35.186	40.401	44.322	34.494	45.518
Rv0959	Rv0959	-0.573474	0.000120253	6.57468	5.86595e-05	215	205	254	167	178	316	337	156	195	117.377	105.844	137.017	89.044	94.895	86.848	91.077	69.884	79.965
Rv3589	mutY	-0.573151	5.88012e-05	6.29322	2.72291e-05	207	205	182	114	117	252	289	138	179	113.01	105.844	98.178	60.784	62.375	69.259	78.104	61.82	73.403
Rv1123c	bpoB	-0.572767	9.46214e-06	6.46219	3.76411e-06	206	217	199	161	149	300	298	158	177	112.464	112.04	107.348	85.845	79.435	82.451	80.537	70.78	72.583
Rv0698	Rv0698	-0.572431	0.00600772	4.40174	0.00390141	43	60	61	27	34	62	80	42	43	23.475	30.979	32.906	14.396	18.126	17.04	21.621	18.815	17.633
Rv1448c	tal	-0.57228	1.15059e-05	7.44932	4.65752e-06	364	417	395	352	330	653	591	307	309	198.722	215.303	213.078	187.685	175.929	179.468	159.722	137.528	126.713
Rv0862c	Rv0862c	-0.571875	0.0013623	5.66074	0.000791246	120	96	142	97	81	184	174	81	106	65.513	49.566	76.6	51.72	43.183	50.57	47.025	36.286	43.468
Rv2402	Rv2402	-0.571753	0.000114513	6.63824	5.5746e-05	225	203	272	172	189	336	320	182	203	122.837	104.812	146.727	91.71	100.759	92.345	86.482	81.531	83.245
Rv2793c	truB	-0.571134	5.22713e-06	6.70122	1.96299e-06	247	236	258	182	173	350	342	197	213	134.847	121.85	139.175	97.042	92.23	96.192	92.428	88.251	87.346
Rv2314c	Rv2314c	-0.569752	5.16342e-06	6.7767	1.93649e-06	282	281	252	171	169	345	373	213	241	153.955	145.084	135.939	91.177	90.097	94.818	100.806	95.418	98.828
Rv2176	pknL	-0.569708	0.00136281	5.05841	0.000791868	75	74	94	56	51	105	102	61	83	40.946	38.207	50.707	29.859	27.189	28.858	27.566	27.326	34.036
Rv3882c	eccE1	-0.567997	2.56138e-06	6.84553	9.07846e-07	275	276	281	199	181	373	385	216	246	150.134	142.503	151.582	106.106	96.495	102.514	104.049	96.762	100.878
Rv3238c	Rv3238c	-0.567205	0.00046891	5.5476	0.000253908	122	116	98	80	77	161	171	77	96	66.605	59.892	52.865	42.656	41.05	44.249	46.214	34.494	39.367
Rv1249c	Rv1249c	-0.56696	5.9884e-05	6.90686	2.77879e-05	286	289	273	181	210	455	371	225	264	156.139	149.215	147.267	96.508	111.955	125.05	100.266	100.794	108.26
Rv2543	lppA	-0.566813	0.000446799	6.03013	0.000240972	164	166	173	88	108	165	199	151	161	89.534	85.708	93.323	46.921	57.577	45.348	53.781	67.644	66.022
Rv2595	vapB40	-0.566441	0.0102333	4.46263	0.00687621	50	50	46	49	35	79	55	39	57	27.297	25.816	24.814	26.127	18.659	21.712	14.864	17.471	23.374
Rv3266c	rmlD	-0.565992	2.1132e-05	6.44361	9.05584e-06	202	214	217	142	130	298	281	178	184	110.28	110.491	117.058	75.714	69.305	81.901	75.942	79.739	75.454
Rv3112	moaD1	-0.565377	0.291308	0.646902	0.25086	4	2	4	2	3	4	5	3	2	2.184	1.033	2.158	1.066	1.599	1.099	1.351	1.344	0.82
Rv0988	Rv0988	-0.56391	0.0067612	4.77364	0.00443288	72	62	74	47	39	71	104	67	45	39.308	32.011	39.918	25.06	20.792	19.513	28.107	30.014	18.453
Rv3547	ddn	-0.563452	0.000465912	6.01269	0.000251839	156	166	133	129	103	213	224	131	112	85.167	85.708	71.745	68.782	54.911	58.54	60.538	58.685	45.928
Rv2736c	recX	-0.563367	0.00545037	6.49743	0.00350026	244	227	129	196	191	356	264	152	174	133.21	117.203	69.588	104.506	101.826	97.841	71.348	68.092	71.353
Rv0722	rpmD	-0.563191	0.00219272	5.53279	0.00131878	97	106	109	100	80	148	121	104	95	52.956	54.729	58.799	53.32	42.65	40.676	32.701	46.589	38.957
Rv0474	Rv0474	-0.56318	0.000603902	5.62423	0.000333377	130	104	135	76	69	161	157	96	121	70.972	53.697	72.824	40.523	36.785	44.249	42.43	43.005	49.619
Rv1923	lipD	-0.561936	4.20219e-06	6.92802	1.54483e-06	273	269	278	237	231	447	392	208	241	149.042	138.888	149.964	126.367	123.15	122.852	105.941	93.179	98.828
Rv3693	Rv3693	-0.561816	9.66339e-07	7.95673	3.07977e-07	687	680	639	329	339	630	957	505	598	375.061	351.093	344.701	175.421	180.727	173.146	258.636	226.227	245.225
Rv0545c	pitA	-0.561667	1.26174e-07	9.44136	3.26176e-08	1642	1628	1674	1207	1152	2370	2338	1316	1414	896.435	840.558	903.021	643.568	614.153	651.361	631.862	589.533	579.845
Rv0133	Rv0133	-0.5598	0.000170107	6.16018	8.52214e-05	186	169	173	102	122	214	219	156	163	101.545	87.257	93.323	54.386	65.041	58.815	59.186	69.884	66.842
Rv0018c	pstP	-0.559206	6.51231e-06	7.04092	2.50199e-06	302	336	350	208	200	387	460	268	282	164.874	173.481	188.804	110.905	106.624	106.361	124.318	120.057	115.641
Rv2385	mbtJ	-0.558063	0.0282785	3.73976	0.0202697	38	24	45	20	18	32	45	28	33	20.746	12.392	24.275	10.664	9.596	8.795	12.162	12.543	13.532
MTB000060	mcr19	-0.557586	0.529115	-2.19195	0.48572	0	0	0	0	0	0	0	0	0	0	0	0	0	0	0	0	0	0
MTB000066	mcr5	-0.557586	0.529115	-2.19195	0.48572	0	0	0	0	0	0	0	0	0	0	0	0	0	0	0	0	0	0
MTB000132	ncRv11298	-0.557586	0.529115	-2.19195	0.48572	0	0	0	0	0	0	0	0	0	0	0	0	0	0	0	0	0	0
MTB000139	ncRv11733	-0.557586	0.529115	-2.19195	0.48572	0	0	0	0	0	0	0	0	0	0	0	0	0	0	0	0	0	0
MTB000155	ncRv13418cB	-0.557586	0.529115	-2.19195	0.48572	0	0	0	0	0	0	0	0	0	0	0	0	0	0	0	0	0	0
MTB000160	ncRv13722c	-0.557586	0.529115	-2.19195	0.48572	0	0	0	0	0	0	0	0	0	0	0	0	0	0	0	0	0	0
Rv0192A	Rv0192A	-0.557586	0.529115	-2.19195	0.48572	0	0	0	0	0	0	0	0	0	0	0	0	0	0	0	0	0	0
Rv2060	Rv2060	-0.557586	0.529115	-2.19195	0.48572	0	0	0	0	0	0	0	0	0	0	0	0	0	0	0	0	0	0
Rv2160c	Rv2160c	-0.557586	0.529115	-2.19195	0.48572	0	0	0	0	0	0	0	0	0	0	0	0	0	0	0	0	0	0
Rv2395A	aprA	-0.557586	0.529115	-2.19195	0.48572	0	0	0	0	0	0	0	0	0	0	0	0	0	0	0	0	0	0
Rv2934	ppsD	-0.556993	0.000226922	6.38285	0.000116019	221	180	214	146	127	235	252	181	192	120.653	92.936	115.44	77.847	67.706	64.586	68.105	81.083	78.734
Rv0981	mprA	-0.556746	0.000272714	6.27219	0.000141961	188	214	173	106	136	234	264	167	157	102.637	110.491	93.323	56.519	72.504	64.312	71.348	74.812	64.382
Rv2948c	fadD22	-0.556654	1.87235e-05	7.75063	7.92496e-06	553	463	603	344	317	655	749	424	478	301.905	239.053	325.282	183.419	168.999	180.017	202.423	189.941	196.016
Rv3667	acs	-0.555948	1.37662e-05	6.36312	5.68805e-06	199	186	191	146	145	276	269	152	170	108.642	96.034	103.033	77.847	77.302	75.855	72.699	68.092	69.713
Rv1706c	PPE23	-0.555133	0.0781329	3.98907	0.0603515	31	46	34	44	25	41	63	33	21	16.924	23.75	18.341	23.461	13.328	11.268	17.026	14.783	8.612
Rv0038	Rv0038	-0.554901	2.15966e-05	6.70281	9.2653e-06	261	240	240	174	174	345	314	210	232	142.491	123.915	129.465	92.776	92.763	94.818	84.861	94.074	95.137
Rv1563c	treY	-0.553777	0.00319116	4.82493	0.00196597	75	76	61	45	34	96	89	62	66	40.946	39.24	32.906	23.994	18.126	26.384	24.053	27.774	27.065
Rv3482c	Rv3482c	-0.553196	0.000497686	5.39404	0.000271161	92	109	93	79	74	137	146	70	87	50.227	56.278	50.168	42.122	39.451	37.652	39.458	31.358	35.676
Rv3871	eccCb1	-0.55023	6.52265e-07	8.40632	1.99746e-07	836	837	764	593	538	1108	1171	639	710	456.407	432.154	412.131	316.185	286.818	304.518	316.471	286.255	291.153
Rv2300c	Rv2300c	-0.550123	0.000589395	5.31667	0.000324766	95	83	103	68	63	143	127	77	84	51.864	42.854	55.562	36.257	33.586	39.301	34.323	34.494	34.446
Rv0134	ephF	-0.549771	1.57615e-05	6.84887	6.58051e-06	301	288	278	189	154	360	428	226	245	164.328	148.698	149.964	100.774	82.1	98.941	115.67	101.242	100.468
Rv0853c	pdc	-0.549267	9.56094e-05	6.62129	4.57412e-05	204	231	240	187	171	365	339	155	208	111.372	119.268	129.465	99.708	91.163	100.315	91.617	69.436	85.296
Rv3821	Rv3821	-0.549166	0.000235605	5.78224	0.000121193	137	142	132	81	93	148	178	110	135	74.794	73.317	71.206	43.189	49.58	40.676	48.106	49.277	55.36
Rv0450c	mmpL4	-0.549042	9.48927e-06	7.19278	3.77978e-06	329	314	348	294	265	506	443	258	317	179.615	162.122	187.725	156.76	141.277	139.067	119.724	115.577	129.994
Rv3657c	Rv3657c	-0.547647	0.0693553	3.32422	0.0530227	35	17	33	16	9	23	33	23	28	19.108	8.777	17.801	8.531	4.798	6.321	8.918	10.303	11.482
Rv2796c	lppV	-0.547398	0.0433616	3.75882	0.0319129	38	28	37	19	25	30	50	36	22	20.746	14.457	19.959	10.131	13.328	8.245	13.513	16.127	9.022
Rv0436c	pssA	-0.546832	0.000339015	5.75332	0.000179182	151	125	122	77	87	176	182	103	124	82.437	64.539	65.812	41.056	46.381	48.371	49.187	46.141	50.849
Rv3011c	gatA	-0.546052	0.000184011	6.72766	9.26233e-05	243	240	244	163	198	424	330	189	231	132.664	123.915	131.623	86.911	105.558	116.53	89.185	84.667	94.727
Rv2187	fadD15	-0.545708	1.56362e-06	7.79862	5.19708e-07	499	539	511	422	370	759	712	405	481	272.425	278.293	275.653	225.009	197.254	208.6	192.423	181.429	197.246
Rv3046c	Rv3046c	-0.544869	2.16776e-05	6.62216	9.30524e-06	236	243	259	166	131	302	352	192	220	128.842	125.464	139.715	88.511	69.839	83	95.131	86.011	90.216
Rv2586c	secF	-0.544869	6.87246e-06	8.25441	2.65339e-06	741	723	647	526	552	1095	947	616	605	404.542	373.295	349.017	280.461	294.282	300.945	255.934	275.952	248.095
Rv1788	PE18	-0.542889	0.0387996	3.29626	0.0283228	31	26	18	14	15	25	32	20	24	16.924	13.424	9.71	7.465	7.997	6.871	8.648	8.959	9.842
Rv2844	Rv2844	-0.540784	0.000248437	6.32381	0.000128448	188	153	181	176	165	277	236	142	160	102.637	78.996	97.638	93.842	87.965	76.129	63.781	63.612	65.612
Rv1865c	Rv1865c	-0.54053	0.0139989	4.33252	0.00957094	45	35	43	43	42	90	49	42	37	24.567	18.071	23.196	22.927	22.391	24.735	13.243	18.815	15.173
Rv1185c	fadD21	-0.540434	2.06416e-07	9.10284	5.62322e-08	1371	1371	1402	848	803	1604	1884	1140	1255	748.485	707.866	756.293	452.15	428.095	440.836	509.165	510.69	514.644
Rv1023	eno	-0.54014	3.25696e-05	6.88584	1.44259e-05	271	258	265	219	231	427	383	231	213	147.95	133.209	142.951	116.77	123.15	117.355	103.509	103.482	87.346
Rv2673	aftC	-0.539438	0.000729837	5.15473	0.000407623	78	91	86	61	54	113	110	74	80	42.583	46.985	46.392	32.525	28.788	31.056	29.728	33.15	32.806
Rv3282	Rv3282	-0.538766	0.000768555	5.76603	0.000430177	132	101	130	98	112	203	169	97	108	72.064	52.148	70.127	52.253	59.709	55.792	45.674	43.453	44.288
Rv2566	Rv2566	-0.537183	0.000341774	6.83459	0.00018105	256	250	264	191	220	428	312	210	275	139.761	129.078	142.412	101.84	117.286	117.63	84.32	94.074	112.771
Rv0800	pepC	-0.536377	0.00217832	5.14295	0.00130908	77	80	92	51	60	135	115	68	75	42.037	41.305	49.628	27.193	31.987	37.103	31.08	30.462	30.756
Rv2701c	suhB	-0.535026	0.00112311	5.06029	0.000646396	85	82	72	57	49	115	115	58	76	46.405	42.338	38.84	30.392	26.123	31.606	31.08	25.982	31.166
Rv3897c	Rv3897c	-0.534413	0.000386069	5.98328	0.000206459	142	135	147	123	117	220	193	137	113	77.524	69.702	79.298	65.583	62.375	60.464	52.16	61.372	46.338
Rv1616	Rv1616	-0.534172	0.0021491	5.13207	0.00129049	82	89	75	68	47	129	116	71	69	44.767	45.952	40.458	36.257	25.057	35.454	31.35	31.806	28.295
Rv2070c	cobK	-0.534045	0.000479105	5.82834	0.000260233	140	130	118	106	113	175	179	110	114	76.432	67.121	63.654	56.519	60.242	48.096	48.376	49.277	46.748
Rv3216	Rv3216	-0.533639	0.00169174	5.08694	0.000998086	82	75	80	54	63	107	100	72	75	44.767	38.724	43.155	28.793	33.586	29.407	27.026	32.254	30.756
Rv3754	tyrA	-0.533109	0.000266036	5.84886	0.000138249	132	151	132	87	89	203	187	116	128	72.064	77.963	71.206	46.388	47.448	55.792	50.538	51.965	52.49
Rv0979A	rpmF	-0.532972	1.84257e-05	7.07267	7.78123e-06	334	313	329	216	210	447	501	246	282	182.344	161.606	177.475	115.17	111.955	122.852	135.399	110.202	115.641
Rv3893c	PE36	-0.530797	0.00591912	5.22731	0.0038382	102	82	101	52	56	97	107	87	105	55.686	42.338	54.483	27.726	29.855	26.659	28.918	38.974	43.058
Rv0732	secY	-0.530397	1.11295e-05	7.78498	4.49985e-06	493	472	538	385	410	801	679	403	479	269.149	243.7	290.218	205.28	218.579	220.143	183.505	180.533	196.426
Rv1610	Rv1610	-0.530056	0.000511368	5.97895	0.000278893	141	165	137	118	111	192	225	124	116	76.978	85.192	73.903	62.917	59.176	52.768	60.808	55.549	47.569
Rv0533c	fabH	-0.529418	3.51601e-05	7.0597	1.57004e-05	327	294	298	221	253	461	411	254	290	178.523	151.796	160.753	117.836	134.879	126.699	111.076	113.785	118.922
Rv1459c	Rv1459c	-0.52891	5.05646e-05	6.54894	2.31845e-05	231	215	240	138	150	300	322	175	220	126.112	111.007	129.465	73.581	79.968	82.451	87.023	78.395	90.216
Rv0421c	Rv0421c	-0.528303	0.00239384	5.49727	0.00144549	107	119	105	62	74	158	181	85	85	58.416	61.441	56.641	33.058	39.451	43.424	48.917	38.078	34.856
Rv1776c	Rv1776c	-0.528038	0.00910063	4.77169	0.00605836	64	63	91	31	39	82	109	50	67	34.94	32.528	49.089	16.529	20.792	22.537	29.458	22.399	27.475
Rv0977	PE_PGRS16	-0.526236	1.09182e-05	6.81213	4.40132e-06	268	280	292	177	171	312	397	228	254	146.312	144.568	157.516	94.376	91.163	85.749	107.292	102.138	104.159
Rv1866	Rv1866	-0.526129	0.00223306	5.44278	0.00134465	111	93	93	69	89	157	147	69	96	60.599	48.017	50.168	36.791	47.448	43.149	39.728	30.91	39.367
Rv3918c	parA	-0.525929	2.64558e-05	6.69812	1.15593e-05	263	290	287	150	120	262	419	213	253	143.582	149.731	154.819	79.979	63.974	72.007	113.238	95.418	103.749
Rv1651c	PE_PGRS30	-0.525034	4.34464e-06	7.99604	1.60554e-06	616	556	593	482	417	880	794	506	537	336.3	287.07	319.887	257	222.311	241.855	214.584	226.675	220.21
Rv3177	Rv3177	-0.524488	0.119422	2.45497	0.0955377	14	14	11	7	8	19	20	14	8	7.643	7.228	5.934	3.732	4.265	5.222	5.405	6.272	3.281
Rv3769	Rv3769	-0.523995	0.00273559	5.76386	0.00166891	139	121	114	83	106	193	174	124	96	75.886	62.474	61.496	44.255	56.511	53.043	47.025	55.549	39.367
Rv3365c	Rv3365c	-0.52397	1.06739e-06	8.42178	3.44277e-07	837	785	803	600	542	1156	1124	650	763	456.953	405.306	433.169	319.918	288.95	317.71	303.769	291.183	312.887
Rv3125c	PPE49	-0.522509	0.0256178	4.29348	0.0182642	57	37	58	33	20	59	65	49	43	31.119	19.104	31.287	17.595	10.662	16.215	17.567	21.951	17.633
Rv0965c	Rv0965c	-0.521648	0.0196302	4.07826	0.0137788	48	34	43	25	22	61	62	28	41	26.205	17.555	23.196	13.33	11.729	16.765	16.756	12.543	16.813
Rv3381c	Rv3381c	-0.521311	0.163961	2.40268	0.133882	15	8	18	6	6	21	20	10	11	8.189	4.131	9.71	3.199	3.199	5.772	5.405	4.48	4.511
Rv3174	Rv3174	-0.521252	0.199295	2.08288	0.165936	8	18	9	5	5	8	11	12	13	4.368	9.294	4.855	2.666	2.666	2.199	2.973	5.376	5.331
Rv0323c	Rv0323c	-0.520867	0.00449276	4.69954	0.00284434	60	61	71	35	46	75	96	54	52	32.756	31.495	38.3	18.662	24.523	20.613	25.945	24.191	21.324
Rv3298c	lpqC	-0.519945	0.00354837	4.86694	0.00220731	66	68	85	39	42	96	103	56	70	36.032	35.109	45.852	20.795	22.391	26.384	27.837	25.087	28.705
Rv3812	PE_PGRS62	-0.519345	0.000723604	5.74255	0.000403969	137	126	127	82	75	181	176	126	109	74.794	65.055	68.509	43.722	39.984	49.745	47.565	56.445	44.698
Rv2216	Rv2216	-0.51847	9.83497e-05	6.74067	4.72409e-05	207	242	253	220	190	419	316	192	226	113.01	124.948	136.478	117.303	101.293	115.156	85.401	86.011	92.677
Rv0009	ppiA	-0.517122	2.49971e-06	8.83943	8.83591e-07	986	1069	941	927	900	1720	1508	800	873	538.298	551.939	507.612	494.273	479.807	472.717	407.548	358.379	357.995
Rv1581c	Rv1581c	-0.516982	0.0596846	2.88514	0.045157	19	20	16	10	8	25	24	15	19	10.373	10.326	8.631	5.332	4.265	6.871	6.486	6.72	7.791
Rv1041c	Rv1041c	-0.516419	0.0215902	4.172	0.0152529	52	54	34	29	27	40	66	35	44	28.389	27.881	18.341	15.463	14.394	10.993	17.837	15.679	18.043
Rv2391	sirA	-0.515777	1.54078e-05	10.2098	6.41809e-06	2671	2640	3358	1900	1853	3658	4022	2369	2670	1458.21	1363.07	1811.44	1013.07	987.869	1005.35	1086.97	1061.25	1094.9
Rv1535	Rv1535	-0.514024	3.60433e-06	9.95753	1.31035e-06	2128	2246	1918	1997	2106	4231	3012	1653	1979	1161.76	1159.64	1034.64	1064.79	1122.75	1162.83	814.015	740.5	811.538
Rv3377c	Rv3377c	-0.513059	0.000337173	6.22828	0.000178128	182	162	173	126	141	238	222	150	172	99.361	83.643	93.323	67.183	75.17	65.411	59.997	67.196	70.533
Rv2996c	serA1	-0.512819	1.43305e-05	7.80718	5.94869e-06	486	442	466	496	463	974	702	343	442	265.327	228.211	251.379	264.465	246.834	267.69	189.721	153.655	181.253
Rv1859	modC	-0.512144	0.00671028	5.34858	0.00439306	96	111	115	43	58	112	129	114	99	52.41	57.311	62.035	22.927	30.921	30.782	34.863	51.069	40.597
Rv2343c	dnaG	-0.511687	7.6479e-05	6.92115	3.60937e-05	323	261	286	223	185	364	417	229	272	176.339	134.758	154.28	118.903	98.627	100.04	112.697	102.586	111.54
Rv0253	nirD	-0.509609	0.0656287	3.16092	0.0500636	27	17	20	14	17	24	33	15	19	14.74	8.777	10.789	7.465	9.063	6.596	8.918	6.72	7.791
Rv3553	Rv3553	-0.508881	0.00426602	4.81299	0.00268749	58	52	66	65	54	116	87	49	50	31.665	26.848	35.603	34.658	28.788	31.881	23.512	21.951	20.504
Rv0901	Rv0901	-0.508814	0.00269434	6.03127	0.0016418	155	171	143	82	117	231	208	145	142	84.621	88.29	77.14	43.722	62.375	63.487	56.214	64.956	58.231
Rv3233c	Rv3233c	-0.508239	0.00616233	4.62076	0.00401216	52	60	65	48	33	71	82	53	52	28.389	30.979	35.064	25.593	17.593	19.513	22.161	23.743	21.324
Rv3273	Rv3273	-0.507467	2.45872e-06	8.67735	8.67331e-07	842	885	892	870	815	1610	1338	677	793	459.682	456.937	481.18	463.881	434.492	442.485	361.604	303.278	325.189
Rv1121	zwf1	-0.506908	3.35086e-05	6.6158	1.4892e-05	245	264	224	149	144	282	349	209	218	133.756	136.307	120.834	79.446	76.769	77.504	94.32	93.626	89.396
Rv2741	PE_PGRS47	-0.50605	0.000156351	8.37185	7.79506e-05	758	733	638	729	693	1155	990	669	591	413.823	378.458	344.162	388.7	369.451	317.435	267.555	299.694	242.354
Rv2388c	hemN	-0.504977	0.000217012	5.99283	0.000110535	157	146	169	94	98	191	236	118	149	85.713	75.382	91.165	50.12	52.246	52.494	63.781	52.861	61.101
Rv1113	vapB32	-0.504325	0.403061	1.94712	0.358888	8	5	12	5	10	9	5	14	12	4.368	2.582	6.473	2.666	5.331	2.474	1.351	6.272	4.921
Rv3708c	asd	-0.50416	1.38311e-05	7.34795	5.72151e-06	375	338	338	342	309	642	522	272	328	204.728	174.514	182.33	182.353	164.734	176.444	141.074	121.849	134.504
Rv3373	echA18	-0.503945	0.00371853	4.96704	0.00232208	74	62	76	57	53	116	109	61	56	40.4	32.011	40.997	30.392	28.255	31.881	29.458	27.326	22.964
Rv1579c	Rv1579c	-0.503781	0.21989	1.81874	0.184676	9	9	5	5	8	11	11	5	8	4.913	4.647	2.697	2.666	4.265	3.023	2.973	2.24	3.281
Rv1449c	tkt	-0.503631	8.96339e-07	8.97922	2.83518e-07	1125	1147	1104	939	911	1880	1620	899	1075	614.184	592.212	595.541	500.671	485.671	516.691	437.817	402.728	440.83
Rv0504c	Rv0504c	-0.502404	0.00199853	5.4682	0.0011948	101	99	110	74	67	150	134	106	91	55.14	51.115	59.338	39.457	35.719	41.225	36.214	47.485	37.317
Rv0247c	Rv0247c	-0.501092	5.06622e-05	6.65734	2.32536e-05	204	225	210	220	211	378	305	177	198	111.372	116.171	113.282	117.303	112.488	103.888	82.429	79.291	81.195
Rv2248	Rv2248	-0.499802	0.000666351	6.71618	0.000370408	311	335	270	106	104	277	485	230	272	169.788	172.965	145.649	56.519	55.444	76.129	131.075	103.034	111.54
Rv0063	Rv0063	-0.499121	0.000432129	6.6462	0.000232334	276	212	221	172	160	341	376	182	203	150.68	109.458	119.216	91.71	85.299	93.719	101.617	81.531	83.245
Rv2426c	Rv2426c	-0.498255	0.000400448	5.87645	0.000214533	126	123	138	122	108	207	190	97	127	68.789	63.507	74.443	65.05	57.577	56.891	51.349	43.453	52.079
Rv3201c	Rv3201c	-0.497928	0.000154438	6.00783	7.68484e-05	173	162	145	94	93	192	227	132	152	94.448	83.643	78.219	50.12	49.58	52.768	61.348	59.133	62.331
Rv1170	mshB	-0.497806	0.000263469	5.81487	0.000136789	130	126	136	99	92	188	194	98	128	70.972	65.055	73.364	52.786	49.047	51.669	52.43	43.901	52.49
Rv3386	Rv3386	-0.497171	0.0328444	3.55328	0.0237236	28	30	27	17	16	36	38	31	23	15.286	15.489	14.565	9.064	8.53	9.894	10.27	13.887	9.432
Rv2064	cobG	-0.495583	3.57806e-05	6.76345	1.60026e-05	255	267	237	192	168	374	371	215	226	139.215	137.856	127.847	102.374	89.564	102.789	100.266	96.314	92.677
Rv1823	Rv1823	-0.493642	0.00354478	5.29068	0.00220162	99	85	103	57	67	103	129	94	84	54.048	43.887	55.562	30.392	35.719	28.308	34.863	42.11	34.446
Rv1723	Rv1723	-0.493582	0.0143724	4.36204	0.00985042	48	42	59	34	30	61	67	37	55	26.205	21.685	31.827	18.129	15.994	16.765	18.107	16.575	22.554
Rv3559c	Rv3559c	-0.493548	0.0525049	3.78857	0.0391835	26	26	39	28	25	46	40	33	24	14.194	13.424	21.038	14.929	13.328	12.642	10.81	14.783	9.842
Rv0254c	cobU	-0.493377	0.0215936	3.81547	0.0152605	40	36	34	18	22	29	50	29	39	21.838	18.587	18.341	9.598	11.729	7.97	13.513	12.991	15.993
Rv3029c	fixA	-0.493077	8.3954e-06	9.05581	3.29978e-06	1126	1121	1195	1144	1056	1871	1675	1005	1008	614.729	578.787	644.63	609.976	562.974	514.218	452.681	450.214	413.355
Rv2982c	gpdA2	-0.492955	0.000356862	6.01839	0.000189471	145	137	166	113	110	219	214	116	149	79.161	70.735	89.547	60.251	58.643	60.189	57.835	51.965	61.101
Rv1640c	lysX	-0.492833	2.43735e-05	7.65224	1.05209e-05	450	457	502	361	297	703	673	393	440	245.673	235.955	270.798	192.484	158.336	193.209	181.883	176.054	180.433
Rv1947	Rv1947	-0.49238	0.00569993	4.70809	0.00367557	71	81	59	36	34	59	111	52	63	38.762	41.821	31.827	19.195	18.126	16.215	29.999	23.295	25.835
Rv0590A	Rv0590A	-0.492045	0.305681	1.12653	0.264777	4	8	7	1	2	6	13	4	4	2.184	4.131	3.776	0.533	1.066	1.649	3.513	1.792	1.64
Rv1476	Rv1476	-0.492033	0.000845829	5.92502	0.000476666	117	151	126	123	124	223	200	101	121	63.875	77.963	67.969	65.583	66.107	61.288	54.051	45.245	49.619
Rv0643c	mmaA3	-0.491333	0.000105596	6.76891	5.11013e-05	231	235	271	187	204	389	354	207	227	126.112	121.334	146.188	99.708	108.756	106.911	95.671	92.731	93.087
Rv2376c	cfp2	-0.490693	1.21678e-05	8.63682	4.95466e-06	876	899	948	743	649	1409	1409	683	867	478.244	464.166	511.388	396.165	345.994	387.243	380.793	305.966	355.535
Rv1695	ppnK	-0.489361	0.00122754	5.68454	0.000708267	119	110	130	94	83	155	159	98	128	64.967	56.794	70.127	50.12	44.249	42.6	42.971	43.901	52.49
Rv3028c	fixB	-0.488482	1.73723e-06	9.71548	5.82409e-07	1850	1757	1798	1623	1651	3408	2588	1563	1644	1009.99	907.163	969.911	865.377	880.179	936.64	699.426	700.183	674.163
Rv1527c	pks5	-0.487722	1.9637e-05	7.78116	8.35868e-06	559	481	569	349	341	640	782	450	494	305.181	248.347	306.941	186.085	181.794	175.895	211.341	201.588	202.577
Rv0415	thiO	-0.487411	0.00453359	5.48473	0.00287345	108	85	99	85	93	162	153	89	74	58.962	43.887	53.404	45.322	49.58	44.523	41.349	39.87	30.346
Rv1938	ephB	-0.486104	0.0856303	3.15857	0.0664918	21	17	22	15	12	38	30	20	15	11.465	8.777	11.868	7.998	6.397	10.444	8.108	8.959	6.151
Rv1824	Rv1824	-0.485687	0.0527825	3.78814	0.0394034	32	21	32	31	33	50	41	22	27	17.47	10.843	17.262	16.529	17.593	13.742	11.081	9.855	11.072
Rv3773c	Rv3773c	-0.485545	0.00430635	5.15698	0.00271806	85	81	67	77	66	118	106	64	80	46.405	41.821	36.142	41.056	35.186	32.431	28.647	28.67	32.806
Rv2933	ppsC	-0.484483	0.00180875	5.71703	0.00107181	121	119	144	86	84	136	173	122	117	66.059	61.441	77.679	45.855	44.782	37.378	46.755	54.653	47.979
Rv2058c	rpmB2	-0.483103	0.176212	2.15586	0.144815	10	15	9	9	4	9	15	10	11	5.459	7.745	4.855	4.799	2.132	2.474	4.054	4.48	4.511
Rv1413	Rv1413	-0.482651	0.0159269	4.57936	0.0110101	58	48	71	33	36	78	91	41	58	31.665	24.783	38.3	17.595	19.192	21.437	24.593	18.367	23.784
Rv2763c	dfrA	-0.482451	0.00545862	5.12594	0.00350687	82	84	74	61	65	100	111	81	68	44.767	43.37	39.918	32.525	34.653	27.484	29.999	36.286	27.885
Rv1152	Rv1152	-0.481544	0.000835081	6.18321	0.000470409	186	184	148	110	111	250	234	156	165	101.545	95.002	79.837	58.652	59.176	68.709	63.24	69.884	67.662
Rv0272c	Rv0272c	-0.481484	0.000761745	5.39152	0.000426175	98	102	105	69	62	117	140	88	101	53.502	52.664	56.641	36.791	33.053	32.156	37.836	39.422	41.418
Rv2922c	smc	-0.480684	1.61266e-05	8.33218	6.74843e-06	661	632	733	674	685	1266	979	549	657	360.867	326.31	395.409	359.374	365.186	347.942	264.582	245.938	269.419
Rv1304	atpB	-0.480577	0.00276973	7.234	0.00169106	335	391	265	325	294	498	488	311	265	182.89	201.879	142.951	173.289	156.737	136.868	131.886	139.32	108.67
Rv3814c	Rv3814c	-0.480143	0.00458722	5.49267	0.00291074	96	104	98	84	84	145	125	106	93	52.41	53.697	52.865	44.788	44.782	39.851	33.782	47.485	38.137
Rv0313	Rv0313	-0.478577	0.000112096	7.59208	5.4516e-05	480	429	394	359	361	619	592	389	415	262.052	221.498	212.539	191.417	192.456	170.123	159.992	174.262	170.181
Rv2468A	Rv2468A	-0.477918	0.0487091	4.85309	0.0361638	46	71	72	54	57	101	78	78	50	25.113	36.658	38.84	28.793	30.388	27.758	21.08	34.942	20.504
Rv0996	Rv0996	-0.477426	0.00250042	8.73041	0.00151405	1294	1113	769	695	607	1255	1470	924	953	706.448	574.657	414.829	370.571	323.603	344.919	397.278	413.928	390.801
Rv0833	PE_PGRS13	-0.477412	6.52078e-05	8.73944	3.04616e-05	1059	1029	863	717	712	1546	1535	762	925	578.151	531.287	465.536	382.302	379.581	424.896	414.845	341.356	379.319
Rv1269c	Rv1269c	-0.477101	0.00514447	5.68437	0.00328777	109	114	112	105	92	204	198	92	82	59.508	58.86	60.417	55.986	49.047	56.066	53.511	41.214	33.626
Rv3311	Rv3311	-0.475193	0.000152498	6.75247	7.58103e-05	253	215	226	238	197	393	333	203	214	138.123	111.007	121.913	126.901	105.024	108.01	89.996	90.939	87.756
Rv1570	bioD	-0.47499	0.00539224	5.78711	0.00345905	128	115	110	106	107	243	199	77	114	69.88	59.376	59.338	56.519	57.044	66.785	53.781	34.494	46.748
Rv3208A	TB9_4	-0.474851	0.00201441	6.13301	0.00120575	169	169	135	130	113	279	259	124	134	92.264	87.257	72.824	69.315	60.242	76.679	69.997	55.549	54.95
Rv2214c	ephD	-0.473781	1.26423e-05	7.92475	5.19033e-06	531	498	513	531	472	930	793	405	489	289.895	257.124	276.732	283.127	251.632	255.597	214.314	181.429	200.526
Rv3434c	Rv3434c	-0.473666	0.106055	3.03793	0.0839285	29	18	17	8	14	20	28	21	19	15.832	9.294	9.17	4.266	7.464	5.497	7.567	9.407	7.791
Rv0590	mce2B	-0.472761	0.00636151	5.20979	0.00415253	90	118	80	52	52	87	129	90	90	49.135	60.925	43.155	27.726	27.722	23.911	34.863	40.318	36.907
Rv1060	Rv1060	-0.472171	0.000666344	5.77323	0.000370244	119	116	107	111	109	223	157	103	111	64.967	59.892	57.72	59.185	58.11	61.288	42.43	46.141	45.518
Rv1871c	Rv1871c	-0.471613	9.23803e-06	10.0531	3.6642e-06	2410	2241	2624	1859	1834	3595	3332	2145	2350	1315.72	1157.06	1415.49	991.211	977.74	988.034	900.498	960.904	963.675
Rv2117	Rv2117	-0.471249	0.0664487	3.74419	0.0507369	36	21	34	22	26	45	44	29	24	19.654	10.843	18.341	11.73	13.861	12.368	11.891	12.991	9.842
Rv3245c	mtrB	-0.471231	2.5688e-05	8.96949	1.11869e-05	1301	1246	1060	845	755	1536	1886	968	1098	710.269	643.327	571.805	450.551	402.505	422.148	509.705	433.639	450.262
Rv2315c	Rv2315c	-0.471188	0.00377678	6.3348	0.00236117	187	210	153	138	149	260	228	161	204	102.091	108.426	82.534	73.581	79.435	71.457	61.619	72.124	83.655
Rv2364c	era	-0.471126	0.000641734	5.57217	0.000355647	121	111	112	74	66	155	168	100	106	66.059	57.311	60.417	39.457	35.186	42.6	45.403	44.797	43.468
Rv2954c	Rv2954c	-0.469366	8.70104e-05	7.03267	4.14603e-05	277	298	319	238	236	414	455	251	270	151.226	153.861	172.081	126.901	125.816	113.782	122.967	112.441	110.72
Rv2459	Rv2459	-0.468831	0.000247494	7.02196	0.000127783	299	320	391	179	170	347	476	298	315	163.236	165.22	210.921	95.442	90.63	95.368	128.643	133.496	129.173
Rv1520	Rv1520	-0.4681	0.0508257	4.15363	0.0378451	45	52	36	23	24	50	51	53	43	24.567	26.848	19.42	12.264	12.795	13.742	13.783	23.743	17.633
Rv1707	Rv1707	-0.468056	0.000112096	6.79254	5.44935e-05	252	267	299	171	168	303	388	232	267	137.577	137.856	161.292	91.177	89.564	83.275	104.86	103.93	109.49
Rv2967c	pca	-0.467937	1.42675e-05	8.29965	5.91912e-06	769	786	675	511	513	1004	1140	602	700	419.829	405.822	364.121	272.463	273.49	275.935	308.093	269.68	287.052
Rv3438	Rv3438	-0.467597	0.00146936	6.08982	0.00085871	163	164	177	121	84	202	281	132	144	88.988	84.675	95.481	64.517	44.782	55.517	75.942	59.133	59.051
Rv2183c	Rv2183c	-0.467154	0.000642032	5.81261	0.000355966	125	125	134	100	93	190	187	98	135	68.243	64.539	72.285	53.32	49.58	52.219	50.538	43.901	55.36
Rv0556	Rv0556	-0.46589	0.0204872	4.88877	0.0144147	52	66	70	64	63	112	112	44	52	28.389	34.077	37.761	34.125	33.586	30.782	30.269	19.711	21.324
Rv1505c	Rv1505c	-0.465468	0.04034	3.74016	0.0296117	28	31	27	31	24	41	43	23	28	15.286	16.006	14.565	16.529	12.795	11.268	11.621	10.303	11.482
Rv0852	fadD16	-0.464398	0.00132603	5.62098	0.000768909	106	118	113	83	86	160	159	88	122	57.87	60.925	60.957	44.255	45.848	43.974	42.971	39.422	50.029
Rv3846	sodA	-0.464377	0.000216785	7.32808	0.000110368	307	393	361	299	311	574	548	297	316	167.604	202.911	194.737	159.426	165.8	157.756	148.101	133.048	129.584
Rv0121c	Rv0121c	-0.464358	0.0504184	3.31951	0.0374934	25	25	21	15	14	30	32	19	27	13.649	12.908	11.328	7.998	7.464	8.245	8.648	8.511	11.072
Rv0466	Rv0466	-0.462714	0.00223501	6.82156	0.00134637	249	240	325	164	203	328	368	244	265	135.939	123.915	175.318	87.444	108.223	90.146	99.455	109.306	108.67
Rv2790c	ltp1	-0.462567	0.000218257	7.06066	0.000111274	323	329	270	244	213	442	477	273	262	176.339	169.867	145.649	130.1	113.554	121.477	128.913	122.297	107.44
Rv2960c	Rv2960c	-0.46067	0.015832	4.84991	0.0109381	54	57	70	53	61	112	77	55	66	29.481	29.43	37.761	28.259	32.52	30.782	20.81	24.639	27.065
MTB000128	ncRv11179c	-0.46006	0.267804	2.12561	0.22895	8	10	16	3	8	14	21	7	9	4.368	5.163	8.631	1.6	4.265	3.848	5.675	3.136	3.691
Rv3265c	wbbL1	-0.459216	0.00590971	5.67214	0.00383068	128	105	118	86	72	209	185	90	111	69.88	54.213	63.654	45.855	38.385	57.441	49.998	40.318	45.518
Rv3629c	Rv3629c	-0.45736	0.000478695	5.94333	0.000259896	139	137	142	101	110	209	201	115	143	75.886	70.735	76.6	53.853	58.643	57.441	54.322	51.517	58.641
Rv3430c	Rv3430c	-0.457267	0.00127431	5.64492	0.000736779	144	128	134	59	63	113	185	111	150	78.615	66.088	72.285	31.459	33.586	31.056	49.998	49.725	61.511
Rv3522	ltp4	-0.457232	0.0199774	4.75161	0.0140417	87	51	66	40	35	80	97	55	67	47.497	26.332	35.603	21.328	18.659	21.987	26.215	24.639	27.475
Rv1450c	PE_PGRS27	-0.457136	0.00193461	6.34651	0.00115334	163	187	188	170	154	259	300	148	150	88.988	96.551	101.415	90.643	82.1	71.182	81.077	66.3	61.511
Rv0960	vapC9	-0.456878	0.00569876	4.89826	0.00367344	68	64	71	52	44	106	92	63	68	37.124	33.044	38.3	27.726	23.457	29.133	24.864	28.222	27.885
Rv3057c	Rv3057c	-0.456012	0.00144524	5.46685	0.000842885	114	105	120	63	57	121	184	94	97	62.237	54.213	64.733	33.591	30.388	33.255	49.727	42.11	39.777
Rv1619	Rv1619	-0.455196	0.00427511	5.34633	0.00269629	86	108	82	68	73	145	146	75	82	46.951	55.762	44.234	36.257	38.918	39.851	39.458	33.598	33.626
Rv3666c	dppA	-0.454439	0.00725374	5.67072	0.00477842	107	138	108	74	102	167	191	97	101	58.416	71.251	58.259	39.457	54.378	45.898	51.619	43.453	41.418
Rv2208	cobS	-0.453361	0.000198407	7.51613	0.00010025	420	434	412	281	303	671	681	344	385	229.295	224.08	222.249	149.828	161.535	184.415	184.045	154.103	157.879
Rv1981c	nrdF1	-0.452405	0.000333045	6.92972	0.000175787	330	306	265	180	167	368	409	266	308	180.161	157.992	142.951	95.975	89.031	101.14	110.535	119.161	126.303
Rv1095	phoH2	-0.452366	0.000133529	9.70784	6.58038e-05	2249	2167	1701	1304	1217	2556	3227	1643	1898	1227.82	1118.85	917.586	695.288	648.806	702.48	872.121	736.021	778.321
Rv2286c	Rv2286c	-0.451734	0.034846	4.40025	0.0252863	43	38	59	45	37	72	77	37	39	23.475	19.62	31.827	23.994	19.725	19.788	20.81	16.575	15.993
Rv0857	Rv0857	-0.451472	0.0186949	4.75317	0.0130819	55	55	70	46	55	83	83	48	67	30.027	28.397	37.761	24.527	29.322	22.811	22.431	21.503	27.475
Rv3742c	Rv3742c	-0.451275	0.0156611	4.37579	0.0108013	48	49	40	37	41	68	71	39	41	26.205	25.299	21.578	19.728	21.858	18.689	19.188	17.471	16.813
Rv1354c	Rv1354c	-0.450302	0.0072995	5.15052	0.00481032	85	91	89	46	43	123	131	84	78	46.405	46.985	48.01	24.527	22.924	33.805	35.404	37.63	31.986
Rv1708	Rv1708	-0.449768	0.00087105	5.84265	0.000491715	142	124	120	96	102	204	190	112	123	77.524	64.023	64.733	51.187	54.378	56.066	51.349	50.173	50.439
Rv2803	Rv2803	-0.44915	0.0657729	4.09238	0.0501893	26	37	41	30	44	72	50	28	35	14.194	19.104	22.117	15.996	23.457	19.788	13.513	12.543	14.353
Rv3523	ltp3	-0.448405	0.00358652	5.89479	0.0022319	162	153	126	85	96	155	211	112	164	88.442	78.996	67.969	45.322	51.179	42.6	57.024	50.173	67.252
Rv0218	Rv0218	-0.448164	0.0644009	4.32485	0.0490188	59	35	47	38	35	54	72	30	53	32.211	18.071	25.354	20.261	18.659	14.841	19.459	13.439	21.734
Rv1699	pyrG	-0.448033	0.000274326	7.99207	0.000142952	649	654	491	436	400	811	904	490	579	354.316	337.669	264.865	232.473	213.248	222.892	244.313	219.507	237.433
Rv0931c	pknD	-0.447664	2.92972e-06	9.70164	1.04964e-06	1795	1886	1896	1595	1383	2907	2861	1612	1715	979.964	973.767	1022.78	850.448	737.304	798.947	773.206	722.134	703.278
Rv1209	Rv1209	-0.447264	0.00308351	5.7112	0.00189669	119	120	103	112	88	177	161	114	103	64.967	61.958	55.562	59.718	46.914	48.646	43.511	51.069	42.238
Rv1124	ephC	-0.446127	0.00600082	5.54456	0.0038955	102	105	95	102	73	181	160	96	81	55.686	54.213	51.247	54.386	38.918	49.745	43.241	43.005	33.216
Rv0500	proC	-0.444909	0.00333952	6.01443	0.00206137	139	127	139	151	118	232	187	140	122	75.886	65.572	74.982	80.513	62.908	63.762	50.538	62.716	50.029
Rv2120c	Rv2120c	-0.443852	0.000935222	5.6453	0.000529735	113	118	118	81	78	167	178	92	118	61.691	60.925	63.654	43.189	41.583	45.898	48.106	41.214	48.389
Rv3471c	Rv3471c	-0.443414	0.396121	1.51215	0.35195	4	9	10	6	3	4	15	3	8	2.184	4.647	5.394	3.199	1.599	1.099	4.054	1.344	3.281
Rv3410c	guaB3	-0.442472	0.000293149	6.3629	0.000153534	196	189	181	145	123	290	293	155	182	107.004	97.583	97.638	77.313	65.574	79.702	79.185	69.436	74.634
Rv3323c	moaX	-0.442312	0.085776	3.77413	0.0666461	33	41	28	13	25	44	55	24	34	18.016	21.169	15.104	6.932	13.328	12.093	14.864	10.751	13.943
Rv1682	Rv1682	-0.441674	0.0351086	4.28983	0.0254938	42	43	47	38	24	72	58	43	46	22.93	22.201	25.354	20.261	12.795	19.788	15.675	19.263	18.863
MTB000136	ncRv1501	-0.439697	0.235543	2.66082	0.199166	10	14	13	15	18	17	18	12	11	5.459	7.228	7.013	7.998	9.596	4.672	4.865	5.376	4.511
Rv2127	ansP1	-0.438413	0.000429339	7.11953	0.000230628	350	315	322	204	207	481	491	311	295	191.079	162.639	173.699	108.772	110.356	132.196	132.696	139.32	120.972
Rv0033	acpA	-0.437332	0.538561	0.114363	0.495424	7	2	1	2	0	2	3	2	4	3.822	1.033	0.539	1.066	0	0.55	0.811	0.896	1.64
Rv1623c	cydA	-0.437121	0.045047	8.24395	0.0332613	736	909	396	624	570	1155	995	579	581	401.813	469.329	213.618	332.714	303.878	317.435	268.906	259.377	238.253
Rv2347c	esxP	-0.436804	0.000246164	9.00738	0.000126978	924	1061	1106	1280	1162	1932	1532	894	1002	504.449	547.809	596.619	682.491	619.484	530.982	414.034	400.488	410.895
Rv3014c	ligA	-0.436399	0.0040821	6.32283	0.00256477	200	156	194	153	117	283	313	140	166	109.188	80.545	104.651	81.579	62.375	77.778	84.591	62.716	68.072
Rv3426	PPE58	-0.435249	0.0258912	4.09602	0.0184777	39	46	47	27	21	39	74	34	40	21.292	23.75	25.354	14.396	11.195	10.719	19.999	15.231	16.403
Rv3697A	vapB48	-0.435078	0.0906417	3.67848	0.0707961	32	26	28	23	28	33	50	20	27	17.47	13.424	15.104	12.264	14.927	9.07	13.513	8.959	11.072
Rv2061c	Rv2061c	-0.434147	0.000121648	7.01366	5.94527e-05	264	276	268	282	243	496	387	253	258	144.128	142.503	144.57	150.361	129.548	136.318	104.59	113.337	105.799
Rv1091	PE_PGRS22	-0.433806	2.00447e-05	8.50983	8.56586e-06	752	779	736	808	716	1389	1088	701	725	410.548	402.208	397.027	430.822	381.713	381.747	294.04	314.03	297.304
Rv1693	Rv1693	-0.432194	0.163823	3.19752	0.133652	25	18	24	12	11	25	23	27	28	13.649	9.294	12.947	6.398	5.864	6.871	6.216	12.095	11.482
Rv2160A	Rv2160A	-0.431843	0.000149989	7.68305	7.44911e-05	441	496	520	327	317	652	797	392	457	240.76	256.091	280.508	174.355	168.999	179.193	215.395	175.606	187.404
Rv0541c	Rv0541c	-0.431384	0.000520379	6.23232	0.000284524	198	187	178	96	110	216	288	169	173	108.096	96.551	96.02	51.187	58.643	59.365	77.834	75.708	70.943
Rv0200	Rv0200	-0.43121	0.000615442	6.20874	0.000340191	170	196	164	114	117	218	281	152	161	92.81	101.197	88.468	60.784	62.375	59.914	75.942	68.092	66.022
Rv2731	Rv2731	-0.430428	0.000183938	7.2069	9.25424e-05	329	293	348	293	248	534	487	291	304	179.615	151.28	187.725	156.226	132.213	146.762	131.615	130.36	124.663
Rv0130	htdZ	-0.429856	0.0642723	4.07197	0.0489055	50	27	38	30	27	57	53	33	39	27.297	13.94	20.499	15.996	14.394	15.666	14.324	14.783	15.993
Rv3527	Rv3527	-0.429435	0.061231	4.14438	0.0464005	34	27	39	41	43	91	55	31	26	18.562	13.94	21.038	21.861	22.924	25.01	14.864	13.887	10.662
Rv3393	iunH	-0.428346	0.0114516	5.09556	0.00774657	73	80	83	47	68	103	114	71	79	39.854	41.305	44.773	25.06	36.252	28.308	30.809	31.806	32.396
Rv2401A	Rv2401A	-0.428215	0.185707	2.70638	0.153375	14	17	18	7	8	21	26	9	22	7.643	8.777	9.71	3.732	4.265	5.772	7.027	4.032	9.022
Rv1436	gap	-0.427464	9.57697e-05	8.43471	4.58596e-05	719	798	625	743	684	1419	1060	622	703	392.532	412.018	337.149	396.165	364.653	389.992	286.473	278.64	288.282
Rv2493	vapB38	-0.426433	0.181871	4.04693	0.149946	35	32	36	54	25	44	42	28	49	19.108	16.522	19.42	28.793	13.328	12.093	11.351	12.543	20.094
Rv1003	Rv1003	-0.426259	0.0146557	4.97108	0.0100621	59	76	76	64	51	96	106	55	75	32.211	39.24	40.997	34.125	27.189	26.384	28.647	24.639	30.756
Rv0443	Rv0443	-0.425919	0.0111905	6.30898	0.00754891	161	231	178	129	97	275	254	187	189	87.896	119.268	96.02	68.782	51.713	75.58	68.645	83.771	77.504
Rv0117	oxyS	-0.425149	0.0151524	5.21137	0.010425	87	80	83	79	50	131	144	70	70	47.497	41.305	44.773	42.122	26.656	36.003	38.917	31.358	28.705
Rv3827c	Rv3827c	-0.425076	0.000986844	6.72665	0.000562288	271	259	220	190	143	333	377	202	262	147.95	133.725	118.677	101.307	76.236	91.52	101.887	90.491	107.44
Rv0487	Rv0487	-0.425066	0.00809845	5.38448	0.00536207	100	78	106	68	73	137	132	86	98	54.594	40.272	57.181	36.257	38.918	37.652	35.674	38.526	40.187
Rv3524	Rv3524	-0.424781	0.000466498	7.60137	0.000252267	440	441	393	313	375	748	656	359	418	240.214	227.694	211.999	166.89	199.92	205.577	177.289	160.823	171.411
Rv1512	epiA	-0.424425	0.00301294	6.01323	0.00185184	128	131	158	116	117	258	210	132	125	69.88	67.637	85.231	61.851	62.375	70.908	56.754	59.133	51.259
Rv0321	dcd	-0.423976	0.018018	4.88162	0.0125823	61	77	62	42	52	108	96	56	72	33.302	39.756	33.445	22.394	27.722	29.682	25.945	25.087	29.525
Rv2375	Rv2375	-0.423885	0.000288648	8.06892	0.000151107	585	635	654	445	402	908	1050	477	618	319.375	327.859	352.793	237.272	214.314	249.551	283.77	213.683	253.426
MTB000101	ncRv10071c	-0.423603	0.0628949	4.59138	0.0477971	59	60	46	34	45	70	64	60	64	32.211	30.979	24.814	18.129	23.99	19.238	17.296	26.878	26.245
Rv1428c	Rv1428c	-0.422603	0.108299	4.94798	0.0859124	59	59	84	57	45	117	70	73	90	32.211	30.462	45.313	30.392	23.99	32.156	18.918	32.702	36.907
Rv3210c	Rv3210c	-0.421736	0.00584286	5.68555	0.00377861	134	121	109	68	87	164	170	118	120	73.156	62.474	58.799	36.257	46.381	45.073	45.944	52.861	49.209
Rv0075	Rv0075	-0.421684	0.00190263	5.85775	0.001132	119	140	143	108	89	170	202	117	132	64.967	72.284	77.14	57.585	47.448	46.722	54.592	52.413	54.13
Rv0757	phoP	-0.421369	0.000230126	6.81892	0.000117822	257	276	232	208	186	365	399	224	239	140.307	142.503	125.15	110.905	99.16	100.315	107.833	100.346	98.008
Rv2124c	metH	-0.421328	3.32783e-05	8.92606	1.4779e-05	1195	1036	1204	791	766	1465	1751	1024	1085	652.399	534.901	649.484	421.758	408.369	402.634	473.221	458.725	444.931
Rv0944	Rv0944	-0.421241	0.214033	2.35293	0.179308	13	9	9	10	9	20	16	11	8	7.097	4.647	4.855	5.332	4.798	5.497	4.324	4.928	3.281
Rv1035c	Rv1035c	-0.421143	0.238134	2.82206	0.201586	21	13	15	11	15	18	30	8	19	11.465	6.712	8.092	5.865	7.997	4.947	8.108	3.584	7.791
Rv1414	Rv1414	-0.420281	0.166765	2.56684	0.136571	13	14	14	11	7	15	19	16	12	7.097	7.228	7.552	5.865	3.732	4.123	5.135	7.168	4.921
Rv0309	Rv0309	-0.420172	0.000300873	7.95758	0.00015794	649	502	556	446	377	843	857	500	554	354.316	259.189	299.928	237.805	200.986	231.686	231.611	223.987	227.181
Rv1697	Rv1697	-0.419974	0.000592362	9.58491	0.000326722	1994	1514	1421	1593	1430	2875	2564	1393	1566	1088.61	781.699	766.543	849.381	762.36	790.153	692.94	624.027	642.177
Rv2856	nicT	-0.419378	0.0548023	4.8341	0.0410952	46	80	63	47	65	90	91	54	63	25.113	41.305	33.985	25.06	34.653	24.735	24.593	24.191	25.835
Rv2923c	Rv2923c	-0.418978	0.036823	5.04464	0.0267916	60	69	56	109	68	145	100	55	54	32.756	35.626	30.209	58.118	36.252	39.851	27.026	24.639	22.144
Rv1974	Rv1974	-0.418623	0.533083	0.673681	0.489874	2	3	4	4	2	3	2	6	4	1.092	1.549	2.158	2.133	1.066	0.825	0.541	2.688	1.64
Rv2326c	Rv2326c	-0.415959	3.01261e-05	7.77018	1.32425e-05	506	510	499	362	344	689	754	474	479	276.246	263.32	269.18	193.017	183.393	189.362	203.774	212.34	196.426
Rv2833c	ugpB	-0.414615	0.0859082	3.66139	0.0667694	25	35	26	22	22	33	38	30	29	13.649	18.071	14.025	11.73	11.729	9.07	10.27	13.439	11.892
Rv2786c	ribF	-0.413131	0.00140485	6.31781	0.000818317	178	200	161	148	118	279	265	166	176	97.177	103.263	86.85	78.913	62.908	76.679	71.618	74.364	72.173
Rv0445c	sigK	-0.411889	0.00482974	5.36308	0.00307273	84	97	86	75	68	161	132	80	90	45.859	50.082	46.392	39.99	36.252	44.249	35.674	35.838	36.907
Rv0524	hemL	-0.411611	0.000468808	8.04197	0.000253741	568	657	502	470	493	961	917	471	573	310.094	339.218	270.798	250.602	262.828	264.117	247.826	210.996	234.973
Rv2362c	recO	-0.410231	0.00342106	6.23313	0.00211663	199	193	146	120	104	242	276	165	165	108.642	99.648	78.758	63.984	55.444	66.51	74.591	73.916	67.662
Rv0042c	Rv0042c	-0.410062	0.00249156	6.53201	0.00150689	176	221	209	188	141	355	313	169	204	96.086	114.105	112.743	100.241	75.17	97.567	84.591	75.708	83.655
Rv3179	Rv3179	-0.409785	0.0485079	4.66578	0.0359913	63	48	59	56	42	65	79	53	60	34.394	24.783	31.827	29.859	22.391	17.864	21.35	23.743	24.604
Rv1768	PE_PGRS31	-0.408665	0.00188842	8.33982	0.00112219	761	698	557	766	620	1191	1058	625	599	415.461	360.387	300.467	408.428	330.534	327.329	285.932	279.984	245.635
Rv3080c	pknK	-0.408284	0.0131642	4.9189	0.00895925	76	66	67	46	53	95	118	61	60	41.492	34.077	36.142	24.527	28.255	26.109	31.89	27.326	24.604
Rv2344c	dgt	-0.408192	0.00038255	6.55204	0.00020421	209	231	231	152	131	284	349	184	231	114.102	119.268	124.61	81.046	69.839	78.053	94.32	82.427	94.727
Rv0662c	vapB7	-0.408125	0.292266	1.80199	0.251895	8	8	7	5	6	8	10	6	11	4.368	4.131	3.776	2.666	3.199	2.199	2.703	2.688	4.511
Rv0250c	Rv0250c	-0.407792	0.000433493	6.72198	0.000233379	260	328	278	124	121	238	439	259	281	141.945	169.351	149.964	66.116	64.507	65.411	118.643	116.025	115.231
Rv2988c	leuC	-0.406659	0.000126583	8.50307	6.1986e-05	937	1078	867	499	426	838	1497	850	925	511.547	556.586	467.694	266.065	227.109	230.312	404.575	380.778	379.319
Rv1296	thrB	-0.406515	0.00354609	6.48563	0.00220436	185	198	181	164	167	374	285	197	162	100.999	102.23	97.638	87.444	89.031	102.789	77.023	88.251	66.432
Rv0020c	fhaA	-0.406225	1.25782e-05	9.59364	5.15496e-06	1658	1825	1709	1391	1277	2594	2640	1459	1808	905.17	942.272	921.901	741.676	680.793	712.924	713.48	653.594	741.415
Rv0413	mutT3	-0.405718	0.0014404	5.80367	0.000839714	123	131	120	105	89	180	184	113	128	67.151	67.637	64.733	55.986	47.448	49.47	49.727	50.621	52.49
Rv0596c	vapB4	-0.405658	0.300202	2.00551	0.259167	12	6	13	6	3	11	13	9	12	6.551	3.098	7.013	3.199	1.599	3.023	3.513	4.032	4.921
Rv3669	Rv3669	-0.405584	0.0252618	5.1419	0.0180044	73	69	86	57	60	147	103	77	79	39.854	35.626	46.392	30.392	31.987	40.401	27.837	34.494	32.396
Rv1083	Rv1083	-0.405285	0.236471	2.7163	0.200064	12	9	18	13	12	33	18	13	12	6.551	4.647	9.71	6.932	6.397	9.07	4.865	5.824	4.921
Rv3723	Rv3723	-0.403832	0.000491121	7.53328	0.000267114	397	440	372	332	343	648	573	400	392	216.739	227.178	200.671	177.021	182.86	178.094	154.857	179.189	160.749
Rv1820	ilvG	-0.402351	0.0017544	7.13998	0.0010375	274	339	298	286	233	544	516	267	267	149.588	175.03	160.753	152.494	124.217	149.511	139.453	119.609	109.49
Rv1747	Rv1747	-0.400864	3.46774e-05	8.05754	1.54593e-05	572	587	592	471	462	970	890	513	594	312.278	303.076	319.348	251.135	246.301	266.591	240.529	229.81	243.584
Rv2008c	Rv2008c	-0.39903	0.130277	3.87163	0.104753	28	35	37	29	17	44	41	44	32	15.286	18.071	19.959	15.463	9.063	12.093	11.081	19.711	13.122
Rv3583c	Rv3583c	-0.398245	1.96771e-05	10.1916	8.38046e-06	2409	2654	2518	2295	2029	4162	3736	2419	2456	1315.17	1370.3	1358.31	1223.68	1081.7	1143.87	1009.68	1083.65	1007.14
Rv0061c	Rv0061c	-0.397815	0.000262282	6.96122	0.00013611	271	319	281	205	188	389	459	259	279	147.95	164.704	151.582	109.305	100.226	106.911	124.048	116.025	114.411
Rv1346	mbtN	-0.39725	0.00491666	6.38926	0.00313157	191	191	146	178	158	320	294	134	179	104.275	98.616	78.758	94.909	84.233	87.947	79.456	60.028	73.403
Rv3041c	Rv3041c	-0.397085	0.00354609	5.72583	0.00220504	126	111	123	96	77	179	188	97	128	68.789	57.311	66.351	51.187	41.05	49.196	50.808	43.453	52.49
Rv1722	Rv1722	-0.396761	0.0334452	5.176	0.0241656	60	86	92	73	61	130	137	66	68	32.756	44.403	49.628	38.923	32.52	35.729	37.025	29.566	27.885
Rv1502	Rv1502	-0.396122	0.0875358	4.9663	0.0681604	70	70	50	71	72	102	94	77	49	38.216	36.142	26.972	37.857	38.385	28.033	25.404	34.494	20.094
Rv1182	papA3	-0.395742	2.17394e-05	8.94318	9.337e-06	993	978	1043	1021	1034	1923	1570	889	998	542.119	504.955	562.635	544.393	551.245	528.509	424.304	398.249	409.254
Rv0644c	mmaA2	-0.395723	0.00731373	6.49236	0.00482145	214	157	233	174	144	309	319	170	196	116.831	81.061	125.689	92.776	76.769	84.924	86.212	76.156	80.375
Rv0428c	Rv0428c	-0.39544	0.0289333	4.63258	0.0207668	53	48	59	53	36	94	83	46	54	28.935	24.783	31.827	28.259	19.192	25.835	22.431	20.607	22.144
Rv2059	Rv2059	-0.395419	0.000490479	7.04601	0.000266647	258	302	312	255	225	440	452	256	289	140.853	155.927	168.305	135.965	119.952	120.928	122.156	114.681	118.512
Rv3207c	Rv3207c	-0.395393	0.000300527	7.89667	0.000157614	614	560	478	389	382	753	854	495	536	335.208	289.136	257.852	207.413	203.651	206.951	230.8	221.747	219.8
MTB000054	G2	-0.395391	0.0787483	3.97504	0.0608458	29	37	46	22	23	47	49	38	40	15.832	19.104	24.814	11.73	12.262	12.917	13.243	17.023	16.403
Rv2294	Rv2294	-0.394984	0.018304	5.45335	0.0127953	92	90	104	79	70	183	170	73	89	50.227	46.468	56.102	42.122	37.318	50.295	45.944	32.702	36.497
Rv3178	Rv3178	-0.393535	0.42874	1.5785	0.385043	8	10	4	6	4	4	10	10	5	4.368	5.163	2.158	3.199	2.132	1.099	2.703	4.48	2.05
Rv2895c	viuB	-0.393321	0.00231914	6.61572	0.0013976	241	201	204	168	172	360	335	170	238	131.572	103.779	110.046	89.577	91.696	98.941	90.536	76.156	97.598
Rv0511	hemD	-0.393308	7.35682e-05	9.7626	3.46141e-05	1855	1825	2101	1645	1416	2943	3153	1616	1917	1012.72	942.272	1133.36	877.107	754.896	808.841	852.122	723.925	786.113
Rv2682c	dxs1	-0.392052	0.000158472	8.49337	7.90839e-05	867	771	909	556	553	1097	1293	720	906	473.331	398.078	490.35	296.457	294.815	301.495	349.443	322.541	371.528
Rv3635	Rv3635	-0.391621	0.00960816	5.24487	0.00642157	86	90	94	51	54	130	145	82	84	46.951	46.468	50.707	27.193	28.788	35.729	39.187	36.734	34.446
Rv3586	Rv3586	-0.391459	0.00202181	7.30251	0.00121114	431	403	318	265	207	442	614	321	386	235.301	208.074	171.542	141.297	110.356	121.477	165.938	143.8	158.289
Rv2342	Rv2342	-0.391226	0.0415144	4.80208	0.0305036	67	54	75	54	43	71	111	57	57	36.578	27.881	40.458	28.793	22.924	19.513	29.999	25.534	23.374
Rv0631c	recC	-0.390861	0.00531423	5.97954	0.00340391	169	133	155	105	92	166	258	122	148	92.264	68.67	83.613	55.986	49.047	45.623	69.726	54.653	60.691
Rv1559	ilvA	-0.390743	3.05872e-05	8.3951	1.34672e-05	741	762	776	560	562	1113	1187	700	734	404.542	393.431	418.605	298.59	299.613	305.892	320.796	313.582	300.995
Rv3606c	folK	-0.390553	0.00511435	5.79405	0.00326607	115	139	123	97	84	193	210	98	128	62.783	71.768	66.351	51.72	44.782	53.043	56.754	43.901	52.49
Rv1018c	glmU	-0.390512	9.77816e-05	7.93282	4.69211e-05	507	527	558	457	444	830	806	460	561	276.792	272.097	301.007	243.671	236.705	228.114	217.827	206.068	230.052
Rv2023c	Rv2023c	-0.389756	0.0443154	4.25163	0.0326467	57	40	41	28	30	49	71	40	46	31.119	20.653	22.117	14.929	15.994	13.467	19.188	17.919	18.863
Rv3243c	Rv3243c	-0.389671	0.0101266	5.49335	0.00679724	127	114	90	63	69	123	179	91	109	69.334	58.86	48.55	33.591	36.785	33.805	48.376	40.766	44.698
Rv2949c	Rv2949c	-0.389653	0.00387526	6.90356	0.00242552	304	237	268	208	212	356	371	254	295	165.966	122.366	144.57	110.905	113.021	97.841	100.266	113.785	120.972
Rv1953	vapC14	-0.389489	0.284857	2.44315	0.244895	9	9	15	12	8	21	14	14	10	4.913	4.647	8.092	6.398	4.265	5.772	3.784	6.272	4.101
Rv2339	mmpL9	-0.38833	0.00163915	6.41021	0.000966197	193	196	218	118	127	275	332	176	194	105.367	101.197	117.598	62.917	67.706	75.58	89.725	78.843	79.554
Rv0076c	Rv0076c	-0.387418	0.0318221	4.5259	0.0229601	51	60	45	41	39	70	88	41	51	27.843	30.979	24.275	21.861	20.792	19.238	23.783	18.367	20.914
Rv0344c	lpqJ	-0.386553	0.0617608	3.90549	0.0468463	43	34	34	19	18	49	62	31	35	23.475	17.555	18.341	10.131	9.596	13.467	16.756	13.887	14.353
MTB000124	ncRv11042c	-0.385621	0.488044	1.56866	0.44357	10	3	5	6	4	18	10	7	3	5.459	1.549	2.697	3.199	2.132	4.947	2.703	3.136	1.23
MTB000057	ASpks	-0.385291	0.176743	3.10717	0.145294	14	21	20	19	15	24	27	19	17	7.643	10.843	10.789	10.131	7.997	6.596	7.297	8.511	6.971
Rv0797	Rv0797	-0.385237	0.10766	3.99695	0.0853556	34	31	45	36	18	49	56	29	41	18.562	16.006	24.275	19.195	9.596	13.467	15.134	12.991	16.813
Rv0785	Rv0785	-0.384846	0.00333914	5.63819	0.00206034	112	121	106	88	76	162	188	98	107	61.145	62.474	57.181	46.921	40.517	44.523	50.808	43.901	43.878
Rv2056c	rpsN2	-0.384839	0.363817	1.83711	0.320804	9	5	11	4	4	15	12	6	10	4.913	2.582	5.934	2.133	2.132	4.123	3.243	2.688	4.101
Rv3347c	PPE55	-0.38482	0.000200397	7.54429	0.000101496	411	415	461	325	282	584	703	374	417	224.382	214.27	248.681	173.289	150.34	160.504	189.991	167.542	171.001
Rv0526	Rv0526	-0.3839	0.00298851	6.05119	0.00183539	130	125	133	153	150	267	202	127	120	70.972	64.539	71.745	81.579	79.968	73.381	54.592	56.893	49.209
Rv1244	lpqZ	-0.383873	0.0059056	6.46686	0.0038266	213	189	210	120	142	321	329	193	187	116.285	97.583	113.282	63.984	75.703	88.222	88.915	86.459	76.684
Rv2331A	Rv2331A	-0.383825	0.132153	3.51867	0.106325	24	31	30	13	16	28	34	33	33	13.103	16.006	16.183	6.932	8.53	7.695	9.189	14.783	13.532
Rv3739c	PPE67	-0.381955	0.369416	1.86543	0.326096	6	7	10	6	9	9	15	5	7	3.276	3.614	5.394	3.199	4.798	2.474	4.054	2.24	2.871
Rv2338c	moeW	-0.379686	0.086	5.00755	0.0668614	66	63	71	66	60	102	80	88	70	36.032	32.528	38.3	35.191	31.987	28.033	21.621	39.422	28.705
Rv0517	Rv0517	-0.379535	0.00821591	5.64576	0.00544181	119	117	113	68	91	143	171	109	124	64.967	60.409	60.957	36.257	48.514	39.301	46.214	48.829	50.849
Rv1943c	mazE5	-0.378974	0.0645368	4.00998	0.0491532	32	36	30	32	35	58	52	26	36	17.47	18.587	16.183	17.062	18.659	15.94	14.053	11.647	14.763
Rv1678	Rv1678	-0.377879	0.00103475	7.04239	0.000591816	343	310	318	192	196	332	536	259	342	187.258	160.057	171.542	102.374	104.491	91.245	144.858	116.025	140.245
Rv1796	mycP5	-0.377698	0.000170812	8.51207	8.56926e-05	805	751	875	630	616	1260	1321	685	830	439.482	387.751	472.009	335.913	328.401	346.293	357.01	306.862	340.362
Rv3687c	rsfB	-0.377481	0.0250777	4.80977	0.0178594	62	59	66	55	47	77	94	56	67	33.848	30.462	35.603	29.326	25.057	21.162	25.404	25.087	27.475
Rv2411c	Rv2411c	-0.376181	0.00145362	7.15322	0.000848818	336	275	342	253	234	482	536	272	305	183.436	141.986	184.488	134.899	124.75	132.471	144.858	121.849	125.073
Rv2549c	vapC20	-0.375734	0.106469	4.02583	0.0842816	30	34	36	37	23	66	44	35	38	16.378	17.555	19.42	19.728	12.262	18.139	11.891	15.679	15.583
Rv1743	pknE	-0.374159	0.000708977	6.65275	0.000395123	219	227	212	171	181	349	331	210	222	119.561	117.203	114.361	91.177	96.495	95.918	89.455	94.074	91.037
Rv3383c	idsB	-0.373281	0.038447	4.9173	0.0280562	81	65	65	57	46	73	107	72	66	44.221	33.56	35.064	30.392	24.523	20.063	28.918	32.254	27.065
Rv0872c	PE_PGRS15	-0.372774	0.00127431	9.04604	0.000737081	1230	1240	1129	1019	826	1536	2141	976	1170	671.507	640.229	609.027	543.327	440.356	422.148	578.621	437.222	479.787
Rv0183	Rv0183	-0.372566	0.00377726	6.55934	0.00236237	221	216	207	163	132	335	377	172	212	120.653	111.524	111.664	86.911	70.372	92.07	101.887	77.051	86.936
Rv1818c	PE_PGRS33	-0.372273	3.84797e-05	9.06133	1.73389e-05	1109	1147	1046	1099	1046	2028	1704	1047	1082	605.448	592.212	564.253	585.982	557.642	557.367	460.519	469.028	443.701
Rv1140	Rv1140	-0.370675	0.00345829	6.27511	0.00214215	164	195	164	135	120	254	264	146	199	89.534	100.681	88.468	71.981	63.974	69.808	71.348	65.404	81.605
Rv2854	Rv2854	-0.369962	0.108892	3.89868	0.0864611	26	35	41	22	27	45	52	26	40	14.194	18.071	22.117	11.73	14.394	12.368	14.053	11.647	16.403
Rv1835c	Rv1835c	-0.369583	0.00611963	6.20005	0.00397996	163	158	176	148	98	234	248	155	175	88.988	81.578	94.941	78.913	52.246	64.312	67.024	69.436	71.763
Rv1274	lprB	-0.369173	0.000964909	6.76754	0.000548633	215	249	225	227	198	377	357	213	232	117.377	128.562	121.374	121.035	105.558	103.613	96.482	95.418	95.137
Rv3696c	glpK	-0.367356	0.00169507	6.62067	0.00100078	195	226	224	182	158	343	316	204	229	106.458	116.687	120.834	97.042	84.233	94.269	85.401	91.387	93.907
Rv0115	hddA	-0.36663	0.02841	5.08569	0.0203776	74	65	83	66	53	124	131	65	65	40.4	33.56	44.773	35.191	28.255	34.08	35.404	29.118	26.655
Rv0432	sodC	-0.365955	0.000430872	7.35127	0.000231555	339	363	364	275	285	598	552	318	375	185.074	187.422	196.356	146.629	151.939	164.352	149.182	142.456	153.778
Rv2797c	Rv2797c	-0.365824	0.0327455	4.84719	0.0236443	76	59	73	47	39	76	117	68	59	41.492	30.462	39.379	25.06	20.792	20.888	31.62	30.462	24.194
Rv0528	Rv0528	-0.364647	0.00603101	7.35142	0.00391799	326	400	364	296	285	515	667	274	367	177.977	206.525	196.356	157.826	151.939	141.54	180.262	122.745	150.497
Rv0462	lpdC	-0.364354	5.80966e-05	8.27338	2.68888e-05	604	623	596	710	643	1299	978	561	600	329.748	321.663	321.506	378.569	342.795	357.012	264.312	251.313	246.045
Rv3685c	cyp137	-0.363055	0.00180841	6.4237	0.00107117	205	182	218	142	124	243	317	191	199	111.918	93.969	117.598	75.714	66.107	66.785	85.672	85.563	81.605
Rv0893c	Rv0893c	-0.36301	0.165603	3.41731	0.13554	17	25	30	20	16	35	41	18	24	9.281	12.908	16.183	10.664	8.53	9.619	11.081	8.064	9.842
Rv0568	cyp135B1	-0.362499	0.000171718	8.34391	8.61884e-05	741	697	669	567	586	1158	1103	677	685	404.542	359.87	360.885	302.322	312.408	318.26	298.094	303.278	280.901
Rv0222	echA1	-0.362407	0.00568357	6.30554	0.00366229	184	163	179	127	130	295	307	153	163	100.453	84.159	96.56	67.716	69.305	81.077	82.969	68.54	66.842
Rv2758c	vapB21	-0.360819	0.396581	2.1304	0.352453	9	8	7	11	12	12	13	10	6	4.913	4.131	3.776	5.865	6.397	3.298	3.513	4.48	2.46
Rv0008c	Rv0008c	-0.358996	0.052439	4.93645	0.0391217	61	91	59	54	44	103	120	60	65	33.302	46.985	31.827	28.793	23.457	28.308	32.431	26.878	26.655
Rv0333	Rv0333	-0.358662	0.0164281	5.20302	0.0113815	75	83	97	58	55	117	136	71	92	40.946	42.854	52.326	30.925	29.322	32.156	36.755	31.806	37.727
MTB000121	ncRv0897	-0.358053	0.289445	2.64214	0.248978	13	13	12	10	17	16	19	12	14	7.097	6.712	6.473	5.332	9.063	4.397	5.135	5.376	5.741
Rv0267	narU	-0.357736	0.000711654	7.45036	0.000396956	413	427	435	266	235	478	754	373	398	225.474	220.466	234.656	141.83	125.283	131.371	203.774	167.094	163.21
Rv0202c	mmpL11	-0.356936	0.000287623	8.8703	0.000150502	1062	1119	1007	751	722	1556	1578	957	1192	579.789	577.755	543.215	400.43	384.912	427.644	426.466	428.711	488.809
Rv2237	Rv2237	-0.356792	0.0200329	5.93233	0.0140855	137	139	128	119	115	157	208	128	139	74.794	71.768	69.048	63.45	61.309	43.149	56.214	57.341	57
Rv1049	Rv1049	-0.356367	0.269964	2.86294	0.231002	11	17	22	10	9	30	24	15	18	6.005	8.777	11.868	5.332	4.798	8.245	6.486	6.72	7.381
Rv1136	Rv1136	-0.355666	0.416854	2.45652	0.37257	11	13	14	10	3	29	24	13	9	6.005	6.712	7.552	5.332	1.599	7.97	6.486	5.824	3.691
Rv1159	pimE	-0.355199	0.00580236	6.12061	0.00374766	166	159	144	127	120	192	253	139	161	90.626	82.094	77.679	67.716	63.974	52.768	68.375	62.268	66.022
Rv1972	Rv1972	-0.355138	0.639204	1.22305	0.59843	2	6	7	4	11	3	11	5	2	1.092	3.098	3.776	2.133	5.864	0.825	2.973	2.24	0.82
Rv3436c	glmS	-0.354672	0.000216576	7.44491	0.00011021	393	374	389	302	299	562	627	356	383	214.555	193.101	209.842	161.025	159.403	154.458	169.451	159.479	157.059
Rv1070c	echA8	-0.354562	0.0196716	5.33086	0.0138125	74	90	79	84	89	143	129	77	80	40.4	46.468	42.616	44.788	47.448	39.301	34.863	34.494	32.806
Rv2984	ppk1	-0.354268	0.00062412	7.48619	0.000345286	370	422	416	303	302	561	676	344	414	201.998	217.884	224.407	161.558	161.002	154.183	182.694	154.103	169.771
Rv0779c	Rv0779c	-0.353854	0.0714023	4.63492	0.0547589	61	57	46	34	49	82	78	58	57	33.302	29.43	24.814	18.129	26.123	22.537	21.08	25.982	23.374
Rv2112c	dop	-0.353544	0.00111771	7.04158	0.000642481	274	285	315	235	221	431	501	253	286	149.588	147.149	169.923	125.301	117.819	118.454	135.399	113.337	117.281
Rv0269c	Rv0269c	-0.352853	0.00485218	5.73613	0.00308817	137	136	115	76	72	148	204	126	127	74.794	70.219	62.035	40.523	38.385	40.676	55.133	56.445	52.079
Rv1453	Rv1453	-0.352458	0.016452	5.96093	0.011402	161	116	139	113	107	196	243	123	126	87.896	59.892	74.982	60.251	57.044	53.868	65.673	55.101	51.669
Rv3518c	cyp142	-0.351963	0.00362643	6.50445	0.00225934	239	213	210	151	113	241	371	182	234	130.48	109.975	113.282	80.513	60.242	66.235	100.266	81.531	95.957
Rv1507c	Rv1507c	-0.351599	0.0489653	4.98657	0.0363658	77	57	66	57	62	108	97	75	64	42.037	29.43	35.603	30.392	33.053	29.682	26.215	33.598	26.245
Rv1156	Rv1156	-0.349085	0.000494324	7.89419	0.000269211	476	563	519	435	419	763	807	485	542	259.868	290.684	279.969	231.94	223.377	209.7	218.098	217.267	222.26
Rv2478c	Rv2478c	-0.348454	0.245392	3.11876	0.208201	18	17	22	15	11	30	25	15	30	9.827	8.777	11.868	7.998	5.864	8.245	6.756	6.72	12.302
Rv1479	moxR1	-0.34696	0.000231359	8.56807	0.000118564	864	799	782	729	655	1312	1393	698	838	471.693	412.534	421.841	388.7	349.193	360.584	376.469	312.686	343.642
Rv3108	Rv3108	-0.346549	0.230605	3.48165	0.194421	15	29	31	23	19	31	38	22	25	8.189	14.973	16.723	12.264	10.129	8.52	10.27	9.855	10.252
Rv2732c	Rv2732c	-0.346105	0.00397505	6.69933	0.0024937	209	235	210	215	167	392	323	217	231	114.102	121.334	113.282	114.637	89.031	107.736	87.293	97.21	94.727
Rv3004	cfp6	-0.344934	0.0165596	6.25985	0.0114845	192	180	147	157	101	241	283	162	169	104.821	92.936	79.298	83.712	53.845	66.235	76.483	72.572	69.303
Rv2263	Rv2263	-0.3446	0.0646957	5.26788	0.0493052	88	64	83	64	87	162	129	79	70	48.043	33.044	44.773	34.125	46.381	44.523	34.863	35.39	28.705
Rv3408	vapC47	-0.344542	0.00123235	8.19211	0.000711926	575	699	626	564	453	1061	989	573	682	313.916	360.903	337.689	300.723	241.503	291.601	267.285	256.689	279.671
Rv0204c	Rv0204c	-0.344523	0.000244368	7.44685	0.000125935	362	373	371	337	306	635	603	344	369	197.631	192.585	200.132	179.687	163.134	174.521	162.965	154.103	151.318
Rv2638	Rv2638	-0.343332	0.0533756	5.31609	0.0398845	78	91	120	56	52	132	169	79	93	42.583	46.985	64.733	29.859	27.722	36.278	45.674	35.39	38.137
Rv2791c	Rv2791c	-0.342881	0.00161281	9.01103	0.000948347	1183	1192	1038	809	986	1675	1919	1037	1124	645.848	615.446	559.938	431.356	525.655	460.35	518.624	464.549	460.924
Rv1411c	lprG	-0.341678	0.000861135	7.36248	0.000485911	305	357	331	367	312	647	535	307	338	166.512	184.324	178.554	195.683	166.333	177.819	144.588	137.528	138.605
Rv0024	Rv0024	-0.341481	0.0573742	4.73034	0.0432576	54	66	64	47	32	89	106	48	66	29.481	34.077	34.524	25.06	17.06	24.46	28.647	21.503	27.065
Rv3113	Rv3113	-0.340431	0.562869	0.924958	0.519883	7	4	2	4	3	3	8	2	5	3.822	2.065	1.079	2.133	1.599	0.825	2.162	0.896	2.05
Rv2278	Rv2278	-0.340318	0.303651	2.87077	0.262509	15	20	14	18	7	24	30	11	18	8.189	10.326	7.552	9.598	3.732	6.596	8.108	4.928	7.381
Rv2740	ephG	-0.339973	0.0119969	6.05972	0.0081303	142	170	129	124	105	226	248	119	159	77.524	87.773	69.588	66.116	55.977	62.113	67.024	53.309	65.202
Rv0584	Rv0584	-0.338254	0.0509153	5.1308	0.037924	98	73	80	56	56	83	148	78	74	53.502	37.691	43.155	29.859	29.855	22.811	39.998	34.942	30.346
Rv3562	fadE31	-0.337618	0.097036	4.23167	0.0761861	42	48	30	33	35	67	64	37	40	22.93	24.783	16.183	17.595	18.659	18.414	17.296	16.575	16.403
Rv1162	narH	-0.337081	0.000132581	9.12943	6.52729e-05	1248	1251	1300	933	883	1750	2195	1149	1241	681.334	645.908	701.271	497.472	470.744	480.962	593.215	514.722	508.903
Rv1168c	PPE17	-0.335823	0.00863089	6.56877	0.00573116	222	190	244	160	143	267	325	227	224	121.199	98.1	131.623	85.311	76.236	73.381	87.834	101.69	91.857
Rv1063c	Rv1063c	-0.335369	0.00656855	6.32127	0.00429555	165	201	156	144	128	287	280	155	186	90.08	103.779	84.152	76.78	68.239	78.878	75.672	69.436	76.274
Rv0699	Rv0699	-0.334618	0.616641	0.407571	0.575236	3	4	2	0	3	5	6	2	3	1.638	2.065	1.079	0	1.599	1.374	1.622	0.896	1.23
Rv0659c	mazF2	-0.33404	0.010721	7.47528	0.00722189	387	459	312	330	289	649	592	341	433	211.279	236.988	168.305	175.955	154.071	178.368	159.992	152.759	177.562
Rv0706	rplV	-0.333131	0.000471814	9.1472	0.000255707	1194	1091	1287	1086	1032	2089	2054	1072	1184	651.853	563.298	694.258	579.051	550.179	574.132	555.109	480.228	485.528
Rv1924c	Rv1924c	-0.332595	0.0145176	5.4288	0.00995689	88	91	90	78	78	167	145	77	101	48.043	46.985	48.55	41.589	41.583	45.898	39.187	34.494	41.418
Rv1160	mutT2	-0.331852	0.136571	4.19867	0.110043	34	45	49	30	30	42	62	50	41	18.562	23.234	26.433	15.996	15.994	11.543	16.756	22.399	16.813
Rv3214	gpm2	-0.331106	0.0429028	5.34011	0.0315546	75	106	82	75	64	151	146	70	98	40.946	54.729	44.234	39.99	34.12	41.5	39.458	31.358	40.187
Rv0894	Rv0894	-0.330778	0.213014	3.40016	0.178329	25	28	20	11	17	35	34	29	25	13.649	14.457	10.789	5.865	9.063	9.619	9.189	12.991	10.252
Rv3646c	topA	-0.330201	0.000274326	9.15494	0.000142934	1245	1182	1294	959	975	2020	2110	1124	1259	679.696	610.282	698.034	511.335	519.791	555.168	570.243	503.522	516.284
Rv1439c	Rv1439c	-0.330117	0.179485	4.15425	0.147849	32	44	45	34	31	41	69	45	32	17.47	22.718	24.275	18.129	16.527	11.268	18.648	20.159	13.122
Rv0219	Rv0219	-0.329306	0.391834	2.07745	0.347671	10	9	10	5	5	15	21	10	6	5.459	4.647	5.394	2.666	2.666	4.123	5.675	4.48	2.46
Rv3372	otsB2	-0.328662	0.0050329	6.47917	0.00320923	197	192	180	165	156	305	280	177	224	107.55	99.132	97.099	87.977	83.167	83.825	75.672	79.291	91.857
Rv2285	Rv2285	-0.328431	0.00844328	6.27955	0.0056005	158	169	167	129	146	282	252	147	194	86.259	87.257	90.086	68.782	77.835	77.504	68.105	65.852	79.554
Rv3034c	Rv3034c	-0.327711	0.0208376	5.45719	0.0146913	86	96	106	86	64	147	154	87	104	46.951	49.566	57.181	45.855	34.12	40.401	41.62	38.974	42.648
Rv3896c	Rv3896c	-0.326916	0.00250242	6.57521	0.00151585	201	206	220	164	167	302	352	198	206	109.734	106.361	118.677	87.444	89.031	83	95.131	88.699	84.475
Rv2690c	Rv2690c	-0.326507	0.0159974	6.14561	0.0110678	132	170	164	113	122	255	269	133	159	72.064	87.773	88.468	60.251	65.041	70.083	72.699	59.58	65.202
Rv1757c	Rv1757c	-0.326032	0.317482	2.62816	0.276141	11	16	13	14	6	21	20	14	14	6.005	8.261	7.013	7.465	3.199	5.772	5.405	6.272	5.741
Rv2227	Rv2227	-0.325485	0.0600745	4.39148	0.0454809	47	52	42	36	30	69	81	40	49	25.659	26.848	22.656	19.195	15.994	18.964	21.891	17.919	20.094
Rv2119	Rv2119	-0.324158	0.0710459	5.40244	0.0544515	113	117	76	50	70	126	173	94	97	61.691	60.409	40.997	26.66	37.318	34.629	46.755	42.11	39.777
Rv0002	dnaN	-0.323627	0.00333817	7.05191	0.00205894	274	292	289	229	239	442	417	288	317	149.588	150.764	155.898	122.102	127.415	121.477	112.697	129.016	129.994
Rv1272c	Rv1272c	-0.323418	0.00183639	6.68295	0.00108906	232	250	238	154	148	310	410	208	255	126.658	129.078	128.386	82.112	78.902	85.199	110.806	93.179	104.569
Rv0294	tam	-0.322495	0.123526	4.41621	0.0990877	51	51	54	33	19	71	88	57	45	27.843	26.332	29.13	17.595	10.129	19.513	23.783	25.534	18.453
Rv0128	Rv0128	-0.32004	0.0338058	5.49976	0.0244585	102	94	93	71	76	177	144	103	102	55.686	48.533	50.168	37.857	40.517	48.646	38.917	46.141	41.828
Rv2863	vapC23	-0.319048	0.176212	3.92838	0.144797	50	32	29	17	23	48	60	31	40	27.297	16.522	15.644	9.064	12.262	13.192	16.215	13.887	16.403
Rv1022	lpqU	-0.318716	0.0394529	4.80576	0.0288659	59	57	68	47	43	95	97	57	68	32.211	29.43	36.682	25.06	22.924	26.109	26.215	25.534	27.885
Rv2654c	Rv2654c	-0.317837	0.719621	-0.347685	0.683036	1	2	1	2	0	3	3	0	4	0.546	1.033	0.539	1.066	0	0.825	0.811	0	1.64
Rv1867	Rv1867	-0.3176	0.0465694	5.0334	0.0344971	70	63	71	70	62	101	114	64	69	38.216	32.528	38.3	37.324	33.053	27.758	30.809	28.67	28.295
Rv0345	Rv0345	-0.315947	0.0816355	5.43851	0.0632528	93	111	70	90	88	130	149	88	90	50.773	57.311	37.761	47.988	46.914	35.729	40.268	39.422	36.907
Rv2383c	mbtB	-0.314674	0.0617874	5.44289	0.0468814	101	104	86	86	65	133	192	76	92	55.14	53.697	46.392	45.855	34.653	36.553	51.889	34.046	37.727
Rv3170	aofH	-0.314249	0.00839885	6.61407	0.00556902	229	222	182	165	166	364	356	190	221	125.02	114.622	98.178	87.977	88.498	100.04	96.212	85.115	90.626
Rv2800	Rv2800	-0.314116	0.00390509	6.868	0.00244607	278	255	269	169	177	384	451	233	293	151.772	131.66	145.109	90.11	94.362	105.537	121.886	104.378	120.152
Rv3444c	esxT	-0.314054	0.341302	2.52725	0.298577	15	10	14	12	5	18	20	12	15	8.189	5.163	7.552	6.398	2.666	4.947	5.405	5.376	6.151
Rv1029	kdpA	-0.311903	0.0450835	4.79975	0.0332991	59	52	57	58	52	102	88	56	60	32.211	26.848	30.748	30.925	27.722	28.033	23.783	25.087	24.604
MTB000030	proU	-0.31154	0.567411	0.546501	0.524821	2	4	3	3	1	3	4	3	4	1.092	2.065	1.618	1.6	0.533	0.825	1.081	1.344	1.64
Rv2473	Rv2473	-0.311207	0.0309111	5.26911	0.0222605	91	83	79	59	65	136	139	73	96	49.681	42.854	42.616	31.459	34.653	37.378	37.566	32.702	39.367
Rv3362c	Rv3362c	-0.3089	0.0719406	4.42365	0.0552062	47	47	43	41	36	71	82	38	48	25.659	24.267	23.196	21.861	19.192	19.513	22.161	17.023	19.684
Rv1038c	esxJ	-0.308659	0.140478	4.83122	0.113393	50	55	57	64	61	107	69	58	74	27.297	28.397	30.748	34.125	32.52	29.407	18.648	25.982	30.346
Rv2981c	ddlA	-0.308587	0.00271419	6.89647	0.0016552	277	270	246	201	181	402	459	239	273	151.226	139.405	132.702	107.172	96.495	110.484	124.048	107.066	111.95
Rv3679	Rv3679	-0.308233	0.000741247	8.29141	0.000414174	673	651	721	536	540	1022	1075	641	761	367.418	336.12	388.935	285.793	287.884	280.882	290.527	287.151	312.067
Rv0535	pnp	-0.308126	0.15491	3.79623	0.125749	29	32	25	29	21	52	47	24	34	15.832	16.522	13.486	15.463	11.195	14.291	12.702	10.751	13.943
Rv1800	PPE28	-0.307701	0.0392865	5.61883	0.0287253	125	105	102	69	74	173	167	105	131	68.243	54.213	55.023	36.791	39.451	47.547	45.133	47.037	53.72
Rv0315	Rv0315	-0.307485	0.00445397	7.91941	0.00281764	509	469	615	425	389	814	868	512	547	277.884	242.151	331.755	226.608	207.383	223.716	234.583	229.363	224.311
Rv0708	rplP	-0.30686	0.00170906	8.22534	0.00100945	548	627	626	648	576	1122	922	590	662	299.176	323.729	337.689	345.511	307.077	308.366	249.177	264.304	271.469
Rv3676	crp	-0.306568	0.000785716	7.58411	0.000441434	453	427	407	330	301	582	720	396	456	247.311	220.466	219.552	175.955	160.469	159.954	194.585	177.398	186.994
Rv0041	leuS	-0.306252	0.00420244	7.21445	0.00264643	331	301	283	321	272	516	521	270	329	180.706	155.41	152.661	171.156	145.008	141.815	140.804	120.953	134.915
Rv3345c	PE_PGRS50	-0.305708	0.0152468	6.55041	0.0104936	180	163	202	207	203	372	293	195	175	98.269	84.159	108.967	110.372	108.223	102.239	79.185	87.355	71.763
MTB000134	ncRv1329	-0.305621	0.462022	2.63015	0.417814	11	12	13	13	8	36	24	6	17	6.005	6.196	7.013	6.932	4.265	9.894	6.486	2.688	6.971
Rv2835c	ugpA	-0.305147	0.334085	2.93315	0.291303	19	22	15	17	6	18	34	13	22	10.373	11.359	8.092	9.064	3.199	4.947	9.189	5.824	9.022
Rv3733c	Rv3733c	-0.304649	0.00257746	6.9746	0.00156378	268	254	295	226	202	429	451	258	287	146.312	131.144	159.134	120.502	107.69	117.904	121.886	115.577	117.691
Rv3338	Rv3338	-0.304375	0.0391502	5.08468	0.0286069	67	87	83	48	52	98	131	74	83	36.578	44.919	44.773	25.593	27.722	26.934	35.404	33.15	34.036
Rv3672c	Rv3672c	-0.303524	0.00295992	7.50964	0.0018157	405	417	357	324	287	665	681	365	401	221.106	215.303	192.58	172.755	153.005	182.766	184.045	163.51	164.44
Rv0071	Rv0071	-0.303058	0.195441	3.76431	0.162305	34	30	24	20	26	44	47	23	38	18.562	15.489	12.947	10.664	13.861	12.093	12.702	10.303	15.583
Rv3369	Rv3369	-0.302863	0.0250777	5.66887	0.0178611	96	119	95	101	102	181	166	98	113	52.41	61.441	51.247	53.853	54.378	49.745	44.863	43.901	46.338
Rv3010c	pfkA	-0.302764	0.0088195	6.11809	0.00585852	142	158	151	128	113	230	267	132	156	77.524	81.578	81.455	68.249	60.242	63.212	72.159	59.133	63.972
Rv2738c	Rv2738c	-0.3016	0.0431218	5.04168	0.0317261	66	71	75	52	59	117	123	66	71	36.032	36.658	40.458	27.726	31.454	32.156	33.242	29.566	29.115
Rv2446c	Rv2446c	-0.301275	0.278222	3.21206	0.23859	18	24	19	21	10	29	34	16	25	9.827	12.392	10.249	11.197	5.331	7.97	9.189	7.168	10.252
MTB000122	ncRv0952	-0.299472	0.621889	0.478522	0.581175	3	2	2	3	1	8	5	2	2	1.638	1.033	1.079	1.6	0.533	2.199	1.351	0.896	0.82
Rv2184c	Rv2184c	-0.298787	0.0175433	7.23686	0.0122298	314	295	275	340	277	675	531	234	336	171.425	152.312	148.346	181.287	147.674	185.514	143.507	104.826	137.785
Rv1612	trpB	-0.298623	0.0156722	7.06809	0.0108165	239	258	326	264	273	479	445	256	298	130.48	133.209	175.857	140.764	145.541	131.646	120.265	114.681	122.202
Rv3631	Rv3631	-0.298055	0.0742247	4.65958	0.0571014	52	49	61	40	46	85	85	54	59	28.389	25.299	32.906	21.328	24.523	23.361	22.972	24.191	24.194
Rv0397	Rv0397	-0.298015	0.354938	2.82855	0.31238	10	16	18	16	13	20	25	15	13	5.459	8.261	9.71	8.531	6.931	5.497	6.756	6.72	5.331
Rv3510c	Rv3510c	-0.297852	0.122761	4.17331	0.098415	38	44	39	24	31	54	60	39	50	20.746	22.718	21.038	12.797	16.527	14.841	16.215	17.471	20.504
Rv1400c	lipI	-0.296199	0.019442	6.92487	0.0136327	214	301	256	215	224	442	451	226	269	116.831	155.41	138.096	114.637	119.419	121.477	121.886	101.242	110.31
Rv3224	Rv3224	-0.296112	0.00470631	7.81955	0.00299082	402	473	505	444	434	850	729	431	521	219.468	244.216	272.417	236.739	231.374	233.61	197.018	193.077	213.649
Rv2665	Rv2665	-0.295536	0.0175111	5.81611	0.0122032	128	145	122	81	87	150	209	123	152	69.88	74.865	65.812	43.189	46.381	41.225	56.484	55.101	62.331
Rv1749c	Rv1749c	-0.294301	0.0136239	6.07471	0.00928846	131	144	127	145	120	276	222	134	138	71.518	74.349	68.509	77.313	63.974	75.855	59.997	60.028	56.59
Rv1851	ureF	-0.293125	0.309338	3.88748	0.26839	35	27	41	25	16	58	77	24	30	19.108	13.94	22.117	13.33	8.53	15.94	20.81	10.751	12.302
Rv2852c	mqo	-0.29229	0.0196972	6.71884	0.0138353	263	219	198	183	190	343	383	236	216	143.582	113.073	106.809	97.575	101.293	94.269	103.509	105.722	88.576
Rv1132	Rv1132	-0.291666	0.00201069	8.94233	0.00120255	1074	1128	1176	795	702	1492	2068	971	1196	586.341	582.402	634.38	423.891	374.25	410.055	558.892	434.982	490.449
Rv0058	dnaB	-0.291547	0.00139002	8.48219	0.000808347	802	883	735	554	554	1135	1352	755	871	437.845	455.905	396.488	295.391	295.348	311.938	365.388	338.22	357.175
Rv1297	rho	-0.291505	3.43219e-05	11.6831	1.52926e-05	7232	7188	6974	5942	5439	10491	12001	6812	7577	3948.24	3711.26	3762.05	3168.25	2899.63	2883.3	3243.36	3051.6	3107.14
Rv3917c	parB	-0.290675	0.00350994	8.16687	0.00217612	618	708	655	493	416	785	1164	644	651	337.391	365.55	353.332	262.866	221.777	215.746	314.58	288.495	266.959
Rv2851c	Rv2851c	-0.290561	0.165355	4.95499	0.135258	69	54	73	68	58	83	109	75	58	37.67	27.881	39.379	36.257	30.921	22.811	29.458	33.598	23.784
Rv1134	Rv1134	-0.289347	0.498226	2.07498	0.453996	5	13	11	6	5	13	12	14	9	2.73	6.712	5.934	3.199	2.666	3.573	3.243	6.272	3.691
Rv1172c	PE12	-0.288022	0.00132603	8.06887	0.000768702	625	555	634	441	399	835	1023	571	647	341.213	286.554	342.004	235.139	212.714	229.488	276.473	255.793	265.318
Rv1204c	Rv1204c	-0.286789	0.0341165	6.2611	0.0247242	143	168	185	117	133	278	259	173	176	78.07	86.741	99.796	62.384	70.905	76.404	69.997	77.499	72.173
Rv1202	dapE	-0.286605	0.0216773	6.20542	0.0153249	141	188	171	113	120	225	286	152	178	76.978	97.067	92.244	60.251	63.974	61.838	77.294	68.092	72.993
Rv1302	rfe	-0.285903	0.0130215	6.50206	0.008859	221	210	240	138	102	230	388	194	252	120.653	108.426	129.465	73.581	54.378	63.212	104.86	86.907	103.339
Rv1715	fadB3	-0.284992	0.234388	3.27462	0.197909	22	29	24	11	10	24	46	18	30	12.011	14.973	12.947	5.865	5.331	6.596	12.432	8.064	12.302
Rv1952	vapB14	-0.284342	0.339057	3.0493	0.29637	21	14	17	13	13	36	35	15	15	11.465	7.228	9.17	6.932	6.931	9.894	9.459	6.72	6.151
Rv3163c	Rv3163c	-0.284201	0.246206	3.72819	0.209009	31	31	22	31	18	44	50	22	32	16.924	16.006	11.868	16.529	9.596	12.093	13.513	9.855	13.122
Rv1421	Rv1421	-0.283846	0.0391707	5.32078	0.0286313	82	94	97	69	58	108	155	91	92	44.767	48.533	52.326	36.791	30.921	29.682	41.89	40.766	37.727
Rv0502	Rv0502	-0.283344	0.00509601	8.66378	0.00325314	905	797	963	684	634	1393	1625	808	909	494.077	411.502	519.48	364.706	337.997	382.846	439.168	361.963	372.758
Rv3447c	eccC4	-0.281713	0.228427	3.57009	0.192328	22	34	26	16	17	34	40	31	30	12.011	17.555	14.025	8.531	9.063	9.344	10.81	13.887	12.302
Rv2357c	glyS	-0.28131	0.0424364	5.88234	0.0312015	110	113	128	136	104	216	178	125	131	60.054	58.343	69.048	72.515	55.444	59.365	48.106	55.997	53.72
Rv0201c	Rv0201c	-0.279117	0.00639304	6.5649	0.00417464	198	206	204	172	166	295	351	190	217	108.096	106.361	110.046	91.71	88.498	81.077	94.86	85.115	88.986
Rv2536	Rv2536	-0.279117	0.0100598	7.08382	0.00674754	272	273	329	235	220	485	505	265	317	148.496	140.954	177.475	125.301	117.286	133.295	136.48	118.713	129.994
Rv3818	Rv3818	-0.278939	0.0251665	5.8281	0.0179303	116	119	120	99	102	199	185	130	126	63.329	61.441	64.733	52.786	54.378	54.692	49.998	58.237	51.669
Rv3336c	trpS	-0.278288	0.0117151	6.45865	0.00793366	181	168	191	173	163	306	290	189	190	98.815	86.741	103.033	92.243	86.898	84.1	78.375	84.667	77.914
MTB000037	cysU	-0.278083	0.746283	-0.2658	0.712101	3	1	0	2	2	3	1	2	1	1.638	0.516	0	1.066	1.066	0.825	0.27	0.896	0.41
Rv3194c	Rv3194c	-0.277985	0.0318221	5.78414	0.0229623	115	102	125	101	106	187	189	117	118	62.783	52.664	67.43	53.853	56.511	51.394	51.079	52.413	48.389
Rv2296	Rv2296	-0.277047	0.0269809	6.69651	0.0192943	204	231	237	208	158	332	425	193	231	111.372	119.268	127.847	110.905	84.233	91.245	114.859	86.459	94.727
MTB000159	ncRv13660c	-0.277017	0.11443	5.33195	0.0913522	87	96	106	57	50	102	128	110	124	47.497	49.566	57.181	30.392	26.656	28.033	34.593	49.277	50.849
Rv1841c	Rv1841c	-0.276892	0.0552961	5.79851	0.0415052	115	127	139	83	75	186	210	106	160	62.783	65.572	74.982	44.255	39.984	51.119	56.754	47.485	65.612
Rv3543c	fadE29	-0.275784	0.0811515	4.99947	0.0628583	72	74	82	47	44	79	122	64	100	39.308	38.207	44.234	25.06	23.457	21.712	32.971	28.67	41.007
Rv0419	lpqM	-0.275696	0.00255776	7.6657	0.0015506	476	458	419	344	296	656	767	444	474	259.868	236.472	226.025	183.419	157.803	180.292	207.287	198.9	194.375
Rv3628	ppa	-0.274733	0.0553583	5.84456	0.0415652	95	122	136	107	110	212	191	121	123	51.864	62.99	73.364	57.052	58.643	58.265	51.619	54.205	50.439
Rv0151c	PE1	-0.274056	0.225538	4.68053	0.189733	41	68	52	64	44	71	89	52	56	22.384	35.109	28.051	34.125	23.457	19.513	24.053	23.295	22.964
Rv2307A	Rv2307A	-0.27395	0.543036	1.73123	0.499802	5	10	6	6	4	9	8	7	12	2.73	5.163	3.237	3.199	2.132	2.474	2.162	3.136	4.921
Rv2077A	Rv2077A	-0.27246	0.532498	1.96777	0.48908	4	9	13	7	6	13	15	6	9	2.184	4.647	7.013	3.732	3.199	3.573	4.054	2.688	3.691
Rv0503c	cmaA2	-0.272368	0.00632767	7.88859	0.0041274	494	459	541	458	423	772	882	446	549	269.695	236.988	291.836	244.204	225.509	212.173	238.367	199.796	225.131
Rv3526	kshA	-0.272288	0.0391056	6.92452	0.0285649	219	178	179	395	393	684	291	215	207	119.561	91.904	96.56	210.612	209.516	187.988	78.645	96.314	84.885
Rv1514c	Rv1514c	-0.272049	0.150808	4.2038	0.122129	38	39	43	27	35	52	63	41	46	20.746	20.136	23.196	14.396	18.659	14.291	17.026	18.367	18.863
Rv3921c	Rv3921c	-0.271845	0.00284288	8.93623	0.00173982	1040	988	1118	873	871	1531	1760	1079	1080	567.779	510.118	603.093	465.48	464.347	420.773	475.653	483.364	442.881
Rv1264	Rv1264	-0.271829	0.00449231	7.69137	0.00284298	444	484	436	327	317	708	750	470	477	242.398	249.896	235.195	174.355	168.999	194.584	202.693	210.548	195.606
Rv2871	vapB43	-0.271751	0.346723	3.79067	0.303985	43	28	23	25	18	44	49	21	48	23.475	14.457	12.407	13.33	9.596	12.093	13.243	9.407	19.684
Rv1282c	oppC	-0.268832	0.193869	4.58471	0.160814	39	58	51	49	51	71	89	47	48	21.292	29.946	27.511	26.127	27.189	19.513	24.053	21.055	19.684
Rv2457c	clpX	-0.268027	0.000575332	10.3923	0.000316639	2982	2852	2574	2571	2370	4621	4753	2691	3072	1628	1472.53	1388.52	1370.85	1263.49	1270.02	1284.53	1205.5	1259.75
Rv2558	Rv2558	-0.267297	0.00922177	8.38206	0.00614342	633	720	670	621	618	1360	1246	584	744	345.581	371.746	361.424	331.115	329.468	373.777	336.741	261.617	305.095
Rv2794c	pptT	-0.266667	0.125302	5.23834	0.100603	60	77	88	74	66	171	124	69	86	32.756	39.756	47.471	39.457	35.186	46.997	33.512	30.91	35.266
Rv0648	Rv0648	-0.265344	0.0912525	4.75618	0.0713608	62	66	61	40	34	81	111	52	76	33.848	34.077	32.906	21.328	18.126	22.262	29.999	23.295	31.166
Rv1270c	lprA	-0.26521	0.0132748	6.87461	0.00903772	220	248	237	223	236	434	371	230	279	120.107	128.046	127.847	118.903	125.816	119.279	100.266	103.034	114.411
Rv1452c	PE_PGRS28	-0.264929	0.131991	5.63582	0.106162	125	84	113	92	95	138	182	90	129	68.243	43.37	60.957	49.054	50.646	37.927	49.187	40.318	52.9
Rv1487	Rv1487	-0.264718	0.120365	5.07773	0.0963496	78	69	66	77	49	105	122	77	69	42.583	35.626	35.603	41.056	26.123	28.858	32.971	34.494	28.295
Rv3411c	guaB2	-0.264363	0.00659526	8.58053	0.0043146	838	843	688	755	659	1400	1356	810	801	457.498	435.252	371.134	402.563	351.325	384.77	366.469	362.859	328.47
Rv0325	Rv0325	-0.264002	0.710965	1.02821	0.673797	2	5	4	6	2	9	8	8	1	1.092	2.582	2.158	3.199	1.066	2.474	2.162	3.584	0.41
Rv2287	yjcE	-0.263767	0.10713	5.22588	0.0848822	75	74	82	65	65	133	112	95	85	40.946	38.207	44.234	34.658	34.653	36.553	30.269	42.557	34.856
MTB000130	ncRv11264c	-0.263638	0.688126	0.244971	0.650172	3	2	1	3	1	5	5	1	2	1.638	1.033	0.539	1.6	0.533	1.374	1.351	0.448	0.82
Rv3737	Rv3737	-0.263488	0.00582373	6.76175	0.00376378	229	239	251	175	173	336	413	235	256	125.02	123.399	135.399	93.309	92.23	92.345	111.616	105.274	104.979
Rv3224A	Rv3224A	-0.26319	0.299152	4.17936	0.258117	32	29	44	41	31	71	46	47	40	17.47	14.973	23.735	21.861	16.527	19.513	12.432	21.055	16.403
Rv3394c	Rv3394c	-0.263162	0.140265	5.59329	0.113187	135	113	79	71	83	153	197	106	102	73.702	58.343	42.616	37.857	44.249	42.05	53.241	47.485	41.828
Rv0876c	Rv0876c	-0.262396	0.0133772	7.63049	0.0091138	477	454	360	348	315	649	707	420	480	260.414	234.406	194.198	185.552	167.932	178.368	191.072	188.149	196.836
Rv2336	Rv2336	-0.261172	0.0731708	5.03144	0.0562029	66	63	71	66	59	110	115	69	68	36.032	32.528	38.3	35.191	31.454	30.232	31.08	30.91	27.885
Rv2175c	Rv2175c	-0.260035	0.0504568	5.06521	0.0375462	74	78	71	52	51	103	126	72	83	40.4	40.272	38.3	27.726	27.189	28.308	34.052	32.254	34.036
Rv0603	Rv0603	-0.25911	0.582684	1.88438	0.540345	13	8	4	4	7	11	11	12	7	7.097	4.131	2.158	2.133	3.732	3.023	2.973	5.376	2.871
Rv2737c	recA	-0.258151	0.0447881	9.38977	0.033038	1554	1492	1027	1421	1312	2386	2200	1362	1465	848.392	770.34	554.004	757.671	699.452	655.758	594.566	610.14	600.759
Rv0946c	pgi	-0.256792	0.0121818	6.80417	0.00826141	220	253	216	213	190	422	395	218	256	120.107	130.627	116.519	113.571	101.293	115.981	106.752	97.658	104.979
Rv3857c	Rv3857c	-0.256357	0.235456	4.05256	0.19898	42	37	35	18	27	49	55	40	50	22.93	19.104	18.88	9.598	14.394	13.467	14.864	17.919	20.504
Rv1364c	Rv1364c	-0.256207	0.0585958	5.9178	0.0442911	133	106	131	118	102	227	200	138	127	72.61	54.729	70.666	62.917	54.378	62.388	54.051	61.82	52.079
Rv0078	Rv0078	-0.255267	0.189896	4.94043	0.157108	84	71	53	57	51	72	119	67	73	45.859	36.658	28.59	30.392	27.189	19.788	32.161	30.014	29.935
Rv3343c	PPE54	-0.252791	0.0139935	6.54788	0.00956388	207	200	194	167	154	298	356	207	201	113.01	103.263	104.651	89.044	82.1	81.901	96.212	92.731	82.425
Rv0720	rplR	-0.2519	0.01052	7.82981	0.00708144	455	421	514	427	444	803	789	467	497	248.403	217.368	277.272	227.675	236.705	220.693	213.233	209.204	203.807
Rv3378c	Rv3378c	-0.250853	0.21936	4.159	0.184168	36	39	28	36	41	66	59	31	40	19.654	20.136	15.104	19.195	21.858	18.139	15.945	13.887	16.403
Rv2425c	Rv2425c	-0.250084	0.102035	5.74722	0.0805512	97	107	105	117	98	219	148	122	123	52.956	55.246	56.641	62.384	52.246	60.189	39.998	54.653	50.439
Rv1287	Rv1287	-0.250077	0.188547	4.59089	0.155856	55	56	44	40	38	89	102	40	57	30.027	28.914	23.735	21.328	20.259	24.46	27.566	17.919	23.374
Rv3738c	PPE66	-0.249465	0.0936791	5.36809	0.0733932	97	81	86	71	68	128	134	104	97	52.956	41.821	46.392	37.857	36.252	35.179	36.214	46.589	39.777
Rv0626	vapB5	-0.249193	0.0674328	5.27667	0.0515206	77	86	88	65	59	125	132	88	98	42.037	44.403	47.471	34.658	31.454	34.354	35.674	39.422	40.187
Rv3488	Rv3488	-0.247826	0.230201	3.90147	0.193877	33	33	34	29	20	37	60	36	32	18.016	17.038	18.341	15.463	10.662	10.169	16.215	16.127	13.122
Rv1698	mctB	-0.247504	0.0538682	7.87954	0.0402785	603	452	392	466	435	872	866	448	511	329.202	233.374	211.46	248.469	231.907	239.657	234.043	200.692	209.548
Rv3324c	moaC3	-0.246119	0.641445	2.1939	0.600835	9	12	6	9	4	28	12	6	19	4.913	6.196	3.237	4.799	2.132	7.695	3.243	2.688	7.791
Rv1641	infC	-0.246044	0.00192309	9.78271	0.00114555	1875	1737	1904	1588	1617	2909	3171	1849	1988	1023.64	896.836	1027.09	846.715	862.053	799.497	856.986	828.303	815.228
Rv0192	Rv0192	-0.245606	0.00965828	7.14596	0.00645738	331	321	289	216	223	450	546	297	355	180.706	165.737	155.898	115.17	118.886	123.676	147.561	133.048	145.576
Rv1510	Rv1510	-0.245273	0.129271	5.58667	0.103882	89	91	122	94	80	152	156	119	106	48.589	46.985	65.812	50.12	42.65	41.775	42.16	53.309	43.468
Rv0159c	PE3	-0.243894	0.0951989	5.15358	0.0746524	67	81	68	65	66	132	121	66	88	36.578	41.821	36.682	34.658	35.186	36.278	32.701	29.566	36.087
Rv3747	Rv3747	-0.243635	0.0935138	6.17718	0.0732413	113	161	146	164	153	260	223	146	159	61.691	83.126	78.758	87.444	81.567	71.457	60.267	65.404	65.202
Rv3627c	Rv3627c	-0.243552	0.00939754	7.21336	0.00626953	304	328	290	266	275	508	540	290	347	165.966	169.351	156.437	141.83	146.608	139.617	145.939	129.912	142.296
Rv1659	argH	-0.242818	0.0412787	6.55469	0.0303205	181	156	200	212	205	368	322	174	188	98.815	80.545	107.888	113.038	109.289	101.14	87.023	77.947	77.094
Rv3356c	folD	-0.242281	0.0462915	6.64616	0.0342691	216	227	178	177	173	388	383	205	207	117.923	117.203	96.02	94.376	92.23	106.636	103.509	91.835	84.885
Rv0614	Rv0614	-0.241667	0.200557	4.45825	0.167179	44	51	46	40	34	65	80	59	43	24.021	26.332	24.814	21.328	18.126	17.864	21.621	26.43	17.633
Rv0581	vapB26	-0.241388	0.168908	5.72867	0.138447	118	110	86	94	116	192	152	128	119	64.421	56.794	46.392	50.12	61.842	52.768	41.079	57.341	48.799
Rv1725c	Rv1725c	-0.241343	0.215239	3.97356	0.180398	36	32	33	27	23	52	60	28	42	19.654	16.522	17.801	14.396	12.262	14.291	16.215	12.543	17.223
Rv2118c	Rv2118c	-0.241211	0.09976	5.28386	0.0785879	76	73	85	68	83	137	130	78	90	41.492	37.691	45.852	36.257	44.249	37.652	35.133	34.942	36.907
Rv2684	arsA	-0.24058	0.0906091	5.73077	0.0707489	106	102	121	96	97	185	193	90	140	57.87	52.664	65.272	51.187	51.713	50.845	52.16	40.318	57.41
Rv3045	adhC	-0.239756	0.0112595	7.95808	0.00760086	519	565	466	457	459	815	872	537	559	283.343	291.717	251.379	243.671	244.702	223.991	235.664	240.562	229.232
Rv2150c	ftsZ	-0.239295	0.0355584	9.35667	0.0258374	1566	1709	1196	1118	937	1855	2654	1478	1550	854.943	882.38	645.169	596.113	499.532	509.82	717.263	662.105	635.616
Rv2754c	thyX	-0.239261	0.209141	4.07229	0.174936	35	32	37	33	29	50	57	35	41	19.108	16.522	19.959	17.595	15.46	13.742	15.405	15.679	16.813
Rv2760c	vapB42	-0.23919	0.480213	2.61248	0.435761	13	17	8	9	10	25	20	12	15	7.097	8.777	4.316	4.799	5.331	6.871	5.405	5.376	6.151
Rv0401	Rv0401	-0.238663	0.230848	3.85901	0.194699	31	28	34	23	24	43	49	34	36	16.924	14.457	18.341	12.264	12.795	11.818	13.243	15.231	14.763
Rv2847c	cysG	-0.237444	0.0645112	5.96766	0.0491183	142	113	148	118	96	197	229	131	152	77.524	58.343	79.837	62.917	51.179	54.143	61.889	58.685	62.331
Rv3682	ponA2	-0.236814	0.0047324	8.78783	0.00300853	852	874	987	850	776	1587	1534	914	1007	465.142	451.258	532.426	453.217	413.7	436.164	414.575	409.448	412.945
Rv1320c	Rv1320c	-0.236717	0.0336865	6.53913	0.0243561	234	182	222	141	134	264	355	213	242	127.75	93.969	119.755	75.181	71.438	72.557	95.941	95.418	99.238
Rv3856c	Rv3856c	-0.23457	0.0179561	6.47195	0.0125348	215	198	188	131	133	264	349	197	224	117.377	102.23	101.415	69.849	70.905	72.557	94.32	88.251	91.857
Rv2899c	fdhD	-0.234355	0.309642	4.37718	0.268728	46	31	59	42	29	63	69	47	53	25.113	16.006	31.827	22.394	15.46	17.315	18.648	21.055	21.734
Rv1930c	Rv1930c	-0.232875	0.509124	2.33968	0.464927	8	13	10	10	9	13	18	8	14	4.368	6.712	5.394	5.332	4.798	3.573	4.865	3.584	5.741
Rv2023A	Rv2023A	-0.232279	0.402671	3.34759	0.358348	21	23	19	21	15	37	48	15	21	11.465	11.875	10.249	11.197	7.997	10.169	12.972	6.72	8.612
Rv3566A	Rv3566A	-0.231713	0.304967	3.464	0.263793	25	26	24	18	16	24	42	29	26	13.649	13.424	12.947	9.598	8.53	6.596	11.351	12.991	10.662
Rv0634c	Rv0634c	-0.231028	0.0344215	6.22333	0.0249612	154	153	134	157	137	286	255	153	158	84.075	78.996	72.285	83.712	73.037	78.603	68.916	68.54	64.792
Rv0199	Rv0199	-0.23084	0.0974246	5.19056	0.0765145	83	73	71	69	62	125	142	70	81	45.313	37.691	38.3	36.791	33.053	34.354	38.377	31.358	33.216
Rv1147	Rv1147	-0.230582	0.0980969	5.05365	0.0771366	77	91	82	34	43	83	145	84	92	42.037	46.985	44.234	18.129	22.924	22.811	39.187	37.63	37.727
Rv3546	fadA5	-0.230569	0.05418	5.8401	0.0405505	132	124	119	100	86	176	228	110	147	72.064	64.023	64.193	53.32	45.848	48.371	61.619	49.277	60.281
Rv1810	Rv1810	-0.23046	0.0137906	7.93401	0.00941865	501	504	454	502	484	841	815	521	529	273.516	260.222	244.905	267.664	258.03	231.137	220.26	233.394	216.929
Rv2583c	relA	-0.230022	0.00713733	9.10735	0.00469489	1272	1200	1092	984	825	1832	2168	1143	1299	694.437	619.576	589.067	524.665	439.823	503.499	585.918	512.034	532.687
Rv2692	ceoC	-0.229957	0.0559574	6.00513	0.0420821	158	144	138	105	86	183	277	128	166	86.259	74.349	74.443	55.986	45.848	50.295	74.861	57.341	68.072
Rv3374	echA18_1	-0.228361	0.571494	2.09884	0.529008	8	11	6	8	9	14	17	5	11	4.368	5.679	3.237	4.266	4.798	3.848	4.594	2.24	4.511
Rv3838c	pheA	-0.227939	0.0388939	6.31942	0.028401	171	174	171	122	135	269	323	163	184	93.356	89.839	92.244	65.05	71.971	73.931	87.293	73.02	75.454
Rv1688	mpg	-0.227607	0.373254	2.99821	0.330021	19	17	21	8	11	22	34	16	24	10.373	8.777	11.328	4.266	5.864	6.046	9.189	7.168	9.842
Rv0856	Rv0856	-0.227389	0.349706	3.72569	0.306852	22	27	27	23	32	51	50	26	23	12.011	13.94	14.565	12.264	17.06	14.017	13.513	11.647	9.432
Rv2587c	secD	-0.22677	0.00375077	8.76785	0.00234401	858	881	863	922	781	1606	1561	850	958	468.417	454.872	465.536	491.607	416.366	441.386	421.872	380.778	392.851
Rv2750	Rv2750	-0.225302	0.021355	7.41616	0.0150765	351	362	313	319	305	679	567	341	408	191.625	186.905	168.844	170.09	162.601	186.613	153.236	152.759	167.31
Rv0184	Rv0184	-0.225025	0.0543363	7.21477	0.0406806	308	383	288	274	214	448	589	298	376	168.15	197.748	155.358	146.096	114.087	123.126	159.182	133.496	154.188
Rv1887	Rv1887	-0.224198	0.00498578	9.0943	0.00317798	1139	1106	1110	1012	912	2061	1887	1179	1243	621.827	571.043	598.777	539.594	486.204	566.436	509.976	528.161	509.723
Rv0787	Rv0787	-0.223796	0.0300012	7.27283	0.0215836	294	350	294	270	296	582	525	321	357	160.507	180.71	158.595	143.963	157.803	159.954	141.885	143.8	146.397
Rv0451c	mmpS4	-0.222418	0.446611	3.86082	0.4027	32	19	36	30	24	53	39	42	31	17.47	9.81	19.42	15.996	12.795	14.566	10.54	18.815	12.712
Rv3561	fadD3	-0.22192	0.372101	4.57741	0.328912	29	65	51	47	46	96	79	54	46	15.832	33.56	27.511	25.06	24.523	26.384	21.35	24.191	18.863
Rv0818	Rv0818	-0.220911	0.0567762	6.7059	0.0427387	212	208	227	203	158	372	343	246	243	115.739	107.393	122.453	108.239	84.233	102.239	92.698	110.202	99.648
Rv1516c	Rv1516c	-0.220758	0.306885	4.30086	0.265967	50	40	30	32	38	75	63	39	51	27.297	20.653	16.183	17.062	20.259	20.613	17.026	17.471	20.914
Rv2879c	Rv2879c	-0.220168	0.0503698	6.26469	0.0374331	155	175	156	135	129	242	259	174	193	84.621	90.355	84.152	71.981	68.772	66.51	69.997	77.947	79.144
Rv1328	glgP	-0.219375	0.0101661	8.6946	0.00682618	818	886	758	776	821	1587	1420	811	949	446.58	457.454	408.895	413.76	437.691	436.164	383.766	363.307	389.161
Rv1977	Rv1977	-0.218099	0.0833152	5.47636	0.0646342	92	95	101	70	73	139	169	105	100	50.227	49.05	54.483	37.324	38.918	38.202	45.674	47.037	41.007
Rv0998	Rv0998	-0.217978	0.0989588	6.74717	0.0778619	250	270	183	191	169	320	404	252	244	136.485	139.405	98.717	101.84	90.097	87.947	109.184	112.889	100.058
Rv2435c	Rv2435c	-0.217937	0.282348	4.7125	0.242467	62	55	49	38	51	76	81	72	64	33.848	28.397	26.433	20.261	27.189	20.888	21.891	32.254	26.245
Rv2700	Rv2700	-0.217884	0.0571326	6.39471	0.0430207	166	187	168	166	135	297	330	155	197	90.626	96.551	90.626	88.511	71.971	81.626	89.185	69.436	80.785
Rv0553	menC	-0.216795	0.340162	4.12726	0.297499	44	27	41	26	36	53	68	34	41	24.021	13.94	22.117	13.863	19.192	14.566	18.378	15.231	16.813
Rv0829	Rv0829	-0.216219	0.417903	3.38189	0.373707	21	26	17	19	17	34	36	29	19	11.465	13.424	9.17	10.131	9.063	9.344	9.729	12.991	7.791
Rv0293c	Rv0293c	-0.216211	0.0451546	7.2516	0.0333625	355	334	323	233	209	521	618	362	341	193.809	172.449	174.239	124.235	111.422	143.189	167.019	162.166	139.835
Rv3321c	vapB44	-0.213668	0.484289	3.15758	0.439809	16	21	13	18	20	35	32	21	13	8.735	10.843	7.013	9.598	10.662	9.619	8.648	9.407	5.331
Rv1629	polA	-0.213569	0.015666	7.46099	0.0108084	336	373	346	351	332	617	599	369	398	183.436	192.585	186.646	187.152	176.995	169.574	161.884	165.302	163.21
Rv3652	PE_PGRS60	-0.212927	0.401819	4.05942	0.357494	34	45	33	24	28	50	83	24	44	18.562	23.234	17.801	12.797	14.927	13.742	22.431	10.751	18.043
Rv0625c	Rv0625c	-0.211509	0.190236	5.94309	0.157481	121	127	162	92	88	216	266	109	164	66.059	65.572	87.389	49.054	46.914	59.365	71.888	48.829	67.252
Rv0621	Rv0621	-0.211408	0.143838	4.98475	0.116243	76	72	66	53	38	96	127	69	83	41.492	37.175	35.603	28.259	20.259	26.384	34.323	30.91	34.036
Rv0298	Rv0298	-0.211254	0.10655	6.99585	0.0843715	251	303	211	246	234	483	397	291	291	137.031	156.443	113.822	131.166	124.75	132.746	107.292	130.36	119.332
Rv0357c	purA	-0.210945	0.117681	5.68288	0.0940886	126	98	102	92	75	183	193	114	116	68.789	50.599	55.023	49.054	39.984	50.295	52.16	51.069	47.569
Rv0205	Rv0205	-0.20892	0.0475797	6.44301	0.0352797	192	168	190	163	133	289	335	183	201	104.821	86.741	102.493	86.911	70.905	79.428	90.536	81.979	82.425
Rv3069	Rv3069	-0.208719	0.425537	3.92013	0.381656	40	38	22	19	26	49	49	42	37	21.838	19.62	11.868	10.131	13.861	13.467	13.243	18.815	15.173
Rv3596c	clpC1	-0.208442	0.00148815	10.8467	0.000871121	3777	3839	3784	3325	3189	6388	6985	3768	4218	2062.02	1982.13	2041.24	1772.88	1700.12	1755.65	1887.75	1687.96	1729.69
Rv0073	Rv0073	-0.208143	0.0400361	6.75726	0.0293694	208	204	220	200	219	431	362	216	245	113.556	105.328	118.677	106.639	116.753	118.454	97.833	96.762	100.468
Rv0131c	fadE1	-0.208139	0.121575	5.74794	0.097377	109	117	108	84	88	210	188	110	138	59.508	60.409	58.259	44.788	46.914	57.715	50.808	49.277	56.59
Rv1668c	Rv1668c	-0.208049	0.163823	5.30217	0.13369	83	81	82	67	69	139	162	67	97	45.313	41.821	44.234	35.724	36.785	38.202	43.782	30.014	39.777
Rv3456c	rplQ	-0.207617	0.00576798	9.60881	0.00372222	1630	1559	1429	1537	1498	2963	2806	1516	1731	889.884	804.933	770.858	819.522	798.612	814.338	758.342	679.128	709.839
Rv0589	mce2A	-0.207038	0.171648	5.41145	0.140858	97	118	80	63	54	130	180	89	114	52.956	60.925	43.155	33.591	28.788	35.729	48.646	39.87	46.748
Rv3042c	serB2	-0.206476	0.0486525	7.47597	0.0361102	351	334	363	351	303	774	648	341	389	191.625	172.449	195.816	187.152	161.535	212.723	175.127	152.759	159.519
Rv3888c	Rv3888c	-0.206464	0.0595204	6.17802	0.0450185	133	153	138	152	134	280	262	136	158	72.61	78.996	74.443	81.046	71.438	76.954	70.807	60.924	64.792
MTB000063	mcr11	-0.206284	0.114908	5.6733	0.0917614	99	99	117	99	83	173	189	116	107	54.048	51.115	63.114	52.786	44.249	47.547	51.079	51.965	43.878
Rv0843	Rv0843	-0.205406	0.274433	4.5651	0.235143	49	44	51	35	43	90	75	57	57	26.751	22.718	27.511	18.662	22.924	24.735	20.269	25.534	23.374
Rv3297	nei	-0.20506	0.0869082	5.84537	0.06763	128	120	110	104	92	194	195	125	147	69.88	61.958	59.338	55.452	49.047	53.318	52.7	55.997	60.281
Rv3777	Rv3777	-0.204773	0.0444505	7.31063	0.0327783	300	360	316	271	273	605	573	345	355	163.782	185.873	170.463	144.496	145.541	166.276	154.857	154.551	145.576
Rv2403c	lppR	-0.20472	0.108719	5.49987	0.0862974	85	95	88	94	81	166	166	93	93	46.405	49.05	47.471	50.12	43.183	45.623	44.863	41.662	38.137
Rv1139c	Rv1139c	-0.203035	0.235543	4.85373	0.199162	56	66	58	52	53	83	104	73	60	30.573	34.077	31.287	27.726	28.255	22.811	28.107	32.702	24.604
Rv0758	phoR	-0.201784	0.039941	7.36134	0.0292735	313	371	352	300	261	554	661	344	365	170.88	191.552	189.882	159.959	139.144	152.259	178.64	154.103	149.677
Rv2589	gabT	-0.201632	0.0289972	6.77614	0.0208196	220	219	224	204	194	397	389	238	242	120.107	113.073	120.834	108.772	103.425	109.11	105.13	106.618	99.238
Rv2095c	pafC	-0.20097	0.057251	6.38827	0.0431236	194	183	163	138	129	275	332	187	191	105.913	94.485	87.929	73.581	68.772	75.58	89.725	83.771	78.324
Rv1506c	Rv1506c	-0.200632	0.434782	3.42667	0.391513	19	22	26	24	14	30	35	26	27	10.373	11.359	14.025	12.797	7.464	8.245	9.459	11.647	11.072
MTB000114	ncRv0641	-0.199984	0.328287	4.70684	0.286011	56	58	41	49	49	89	75	67	62	30.573	29.946	22.117	26.127	26.123	24.46	20.269	30.014	25.425
Rv1214c	PE14	-0.199897	0.345166	4.16664	0.302475	42	45	30	34	23	58	72	33	48	22.93	23.234	16.183	18.129	12.262	15.94	19.459	14.783	19.684
Rv3761c	fadE36	-0.199009	0.0921778	5.71424	0.0721286	102	109	112	90	89	189	185	109	130	55.686	56.278	60.417	47.988	47.448	51.944	49.998	48.829	53.31
Rv0043c	Rv0043c	-0.19639	0.291556	5.35328	0.251213	95	75	67	96	89	124	136	85	88	51.864	38.724	36.142	51.187	47.448	34.08	36.755	38.078	36.087
Rv0999	Rv0999	-0.195836	0.051726	6.66063	0.038565	236	229	208	157	139	324	419	227	244	128.842	118.236	112.203	83.712	74.104	89.047	113.238	101.69	100.058
Rv0904c	accD3	-0.195376	0.0896608	6.15922	0.0699655	159	160	146	101	119	235	288	149	178	86.805	82.61	78.758	53.853	63.441	64.586	77.834	66.748	72.993
Rv3539	PPE63	-0.195243	0.218956	4.98342	0.183776	78	70	61	50	44	104	136	60	81	42.583	36.142	32.906	26.66	23.457	28.583	36.755	26.878	33.216
Rv3318	sdhA	-0.194603	0.0368195	6.74631	0.0267803	207	196	209	229	209	440	371	206	231	113.01	101.197	112.743	122.102	111.422	120.928	100.266	92.283	94.727
Rv0303	Rv0303	-0.192973	0.19708	5.47034	0.163856	109	84	101	76	67	117	179	112	97	59.508	43.37	54.483	40.523	35.719	32.156	48.376	50.173	39.777
Rv3391	acrA1	-0.192597	0.145782	6.00431	0.117885	149	114	155	104	109	184	248	144	155	81.345	58.86	83.613	55.452	58.11	50.57	67.024	64.508	63.562
Rv2872	vapC43	-0.191668	0.407732	3.98205	0.363536	28	34	37	20	34	53	62	29	40	15.286	17.555	19.959	10.664	18.126	14.566	16.756	12.991	16.403
Rv3211	rhlE	-0.190851	0.0122256	9.74255	0.00829407	1664	1792	1660	1650	1624	3063	3278	1674	1885	908.446	925.234	895.469	879.773	865.785	841.822	885.904	749.908	772.991
Rv1484	inhA	-0.190801	0.0444505	7.73596	0.0327731	382	421	421	410	421	906	700	449	459	208.549	217.368	227.104	218.61	224.443	249.001	189.18	201.14	188.224
Rv0602c	tcrA	-0.188909	0.620112	2.01892	0.579069	5	9	9	8	7	14	13	9	8	2.73	4.647	4.855	4.266	3.732	3.848	3.513	4.032	3.281
Rv3420c	rimI	-0.186777	0.114261	5.83915	0.0911623	126	127	119	92	81	180	204	143	145	68.789	65.572	64.193	49.054	43.183	49.47	55.133	64.06	59.461
Rv2284	lipM	-0.186469	0.0899665	6.04659	0.0702257	150	127	132	115	112	230	250	139	153	81.891	65.572	71.206	61.318	59.709	63.212	67.564	62.268	62.741
Rv1362c	Rv1362c	-0.184642	0.186024	5.48522	0.153682	78	94	75	106	95	179	144	80	103	42.583	48.533	40.458	56.519	50.646	49.196	38.917	35.838	42.238
Rv3038c	Rv3038c	-0.183959	0.138588	6.78132	0.111778	222	231	206	224	173	438	448	219	223	121.199	119.268	111.124	119.436	92.23	120.378	121.075	98.106	91.447
Rv0409	ackA	-0.183663	0.0513234	7.08676	0.0382525	258	304	271	242	245	465	511	272	325	140.853	156.959	146.188	129.033	130.614	127.799	138.102	121.849	133.274
Rv1622c	cydB	-0.183624	0.385718	6.16593	0.341874	130	199	94	152	134	333	268	141	134	70.972	102.746	50.707	81.046	71.438	91.52	72.429	63.164	54.95
Rv2250A	Rv2250A	-0.183323	0.39555	4.20277	0.351347	46	36	43	28	19	67	82	36	49	25.113	18.587	23.196	14.929	10.129	18.414	22.161	16.127	20.094
MTB000069	mpr12	-0.182824	0.874227	-1.09371	0.853472	0	0	1	0	3	2	0	1	1	0	0	0.539	0	1.599	0.55	0	0.448	0.41
MTB000009	thrV	-0.182265	0.83115	0.0864141	0.80484	2	4	0	3	2	4	2	1	3	1.092	2.065	0	1.6	1.066	1.099	0.541	0.448	1.23
Rv3796	Rv3796	-0.181755	0.371321	4.68943	0.327955	67	45	49	49	35	96	95	66	52	36.578	23.234	26.433	26.127	18.659	26.384	25.674	29.566	21.324
Rv1729c	Rv1729c	-0.180494	0.244045	4.67486	0.206882	50	59	52	43	40	85	103	55	57	27.297	30.462	28.051	22.927	21.325	23.361	27.837	24.639	23.374
Rv3883c	mycP1	-0.180025	0.0869234	7.81938	0.0676627	489	471	438	343	442	775	854	474	536	266.965	243.184	236.274	182.886	235.639	212.998	230.8	212.34	219.8
Rv2569c	Rv2569c	-0.179646	0.399073	4.24119	0.354805	30	40	44	30	34	70	59	46	46	16.378	20.653	23.735	15.996	18.126	19.238	15.945	20.607	18.863
Rv0903c	prrA	-0.179592	0.0710762	7.35436	0.0544918	336	368	285	310	298	574	617	325	376	183.436	190.003	153.74	165.291	158.869	157.756	166.749	145.591	154.188
Rv3182	Rv3182	-0.179339	0.557348	3.04035	0.514177	16	19	16	10	17	26	30	13	27	8.735	9.81	8.631	5.332	9.063	7.146	8.108	5.824	11.072
Rv0273c	Rv0273c	-0.179219	0.351347	4.75987	0.308376	74	52	44	42	51	94	103	55	64	40.4	26.848	23.735	22.394	27.189	25.835	27.837	24.639	26.245
Rv2498c	citE	-0.178745	0.177554	5.69699	0.146088	104	119	114	80	88	154	226	101	127	56.778	61.441	61.496	42.656	46.914	42.325	61.078	45.245	52.079
Rv2333c	stp	-0.178659	0.152963	5.50476	0.123985	92	108	101	69	69	127	176	98	127	50.227	55.762	54.483	36.791	36.785	34.904	47.565	43.901	52.079
Rv3731	ligC	-0.178624	0.360785	4.47466	0.317872	43	45	48	37	41	79	94	35	56	23.475	23.234	25.893	19.728	21.858	21.712	25.404	15.679	22.964
Rv3281	accE5	-0.176571	0.26486	6.36217	0.226306	157	148	142	197	206	288	257	187	154	85.713	76.414	76.6	105.04	109.823	79.153	69.456	83.771	63.151
Rv0107c	ctpI	-0.175326	0.045047	9.71055	0.0332608	1593	1456	1788	1732	1576	3393	3090	1620	1790	869.684	751.752	964.517	923.495	840.195	932.517	835.095	725.717	734.033
Rv1560	vapB11	-0.174146	0.531052	3.32321	0.487625	16	20	18	22	23	39	37	22	15	8.735	10.326	9.71	11.73	12.262	10.719	10	9.855	6.151
Rv2843	Rv2843	-0.173578	0.192468	5.38961	0.159421	86	91	81	71	73	144	165	94	88	46.951	46.985	43.695	37.857	38.918	39.576	44.592	42.11	36.087
Rv2044c	Rv2044c	-0.172945	0.742515	1.51043	0.707258	6	3	7	6	3	11	6	8	8	3.276	1.549	3.776	3.199	1.599	3.023	1.622	3.584	3.281
Rv0961	Rv0961	-0.172837	0.312483	4.67427	0.271268	51	53	51	38	54	85	96	53	59	27.843	27.365	27.511	20.261	28.788	23.361	25.945	23.743	24.194
Rv1253	deaD	-0.171762	0.0750522	6.74368	0.05781	238	216	234	181	176	310	433	231	261	129.934	111.524	126.229	96.508	93.829	85.199	117.021	103.482	107.029
Rv0691c	Rv0691c	-0.171049	0.263549	5.16861	0.225122	76	76	60	72	64	125	116	83	84	41.492	39.24	32.366	38.39	34.12	34.354	31.35	37.182	34.446
Rv0387c	Rv0387c	-0.170356	0.354432	4.12475	0.311849	40	34	35	29	29	55	71	39	37	21.838	17.555	18.88	15.463	15.46	15.116	19.188	17.471	15.173
Rv0645c	mmaA1	-0.169958	0.313427	5.01254	0.272162	58	76	57	62	56	116	100	73	82	31.665	39.24	30.748	33.058	29.855	31.881	27.026	32.702	33.626
Rv3136A	Rv3136A	-0.169291	0.109266	7.21656	0.0867842	311	292	374	239	225	443	635	322	360	169.788	150.764	201.75	127.434	119.952	121.752	171.613	144.248	147.627
Rv3208	Rv3208	-0.169284	0.0545707	7.03658	0.0408953	254	275	255	242	240	479	490	271	294	138.669	141.986	137.557	129.033	127.949	131.646	132.426	121.401	120.562
Rv1289	Rv1289	-0.168946	0.302352	5.0871	0.261241	60	75	71	53	59	134	118	68	90	32.756	38.724	38.3	28.259	31.454	36.828	31.89	30.462	36.907
Rv2826c	Rv2826c	-0.168922	0.267779	4.72356	0.228864	65	53	61	38	37	70	106	69	65	35.486	27.365	32.906	20.261	19.725	19.238	28.647	30.91	26.655
Rv3325	Rv3325	-0.168798	0.642301	2.56377	0.601792	14	9	13	10	7	20	16	19	15	7.643	4.647	7.013	5.332	3.732	5.497	4.324	8.511	6.151
Rv3719	Rv3719	-0.168564	0.103297	6.70659	0.0816221	215	249	208	167	155	345	407	249	244	117.377	128.562	112.203	89.044	82.633	94.818	109.995	111.545	100.058
Rv1513	Rv1513	-0.167381	0.289521	5.24172	0.249113	79	68	71	65	84	147	139	80	75	43.129	35.109	38.3	34.658	44.782	40.401	37.566	35.838	30.756
Rv1181	pks4	-0.167346	0.0622706	10.1017	0.047263	2112	1968	2518	2012	2048	3969	4061	2208	2575	1153.03	1016.11	1358.31	1072.79	1091.83	1090.82	1097.52	989.126	1055.94
Rv0982	mprB	-0.167255	0.0696986	7.81098	0.0533186	530	502	440	339	327	720	865	543	556	289.349	259.189	237.353	180.753	174.33	197.882	233.773	243.25	228.001
Rv2937	drrB	-0.16677	0.216352	5.59412	0.181411	100	101	105	69	85	152	171	121	119	54.594	52.148	56.641	36.791	45.315	41.775	46.214	54.205	48.799
Rv1544	Rv1544	-0.166045	0.0584085	7.68213	0.0441197	406	403	363	416	402	842	744	378	464	221.652	208.074	195.816	221.81	214.314	231.412	201.072	169.334	190.275
Rv3678A	Rv3678A	-0.166008	0.452518	4.79302	0.408568	48	62	53	60	56	74	82	65	73	26.205	32.011	28.59	31.992	29.855	20.338	22.161	29.118	29.935
Rv0884c	serC	-0.165968	0.104497	7.06757	0.0825952	235	230	282	290	278	571	469	246	290	128.296	118.752	152.122	154.627	148.207	156.931	126.751	110.202	118.922
Rv3911	sigM	-0.1644	0.368161	4.36465	0.3249	41	49	41	30	31	71	79	53	45	22.384	25.299	22.117	15.996	16.527	19.513	21.35	23.743	18.453
Rv2936	drrA	-0.163525	0.0529188	7.17802	0.0395178	310	306	294	243	245	454	564	322	342	169.242	157.992	158.595	129.567	130.614	124.775	152.425	144.248	140.245
Rv1036c	Rv1036c	-0.163326	0.751836	1.3938	0.71794	5	5	6	3	2	10	6	7	11	2.73	2.582	3.237	1.6	1.066	2.748	1.622	3.136	4.511
Rv1345	mbtM	-0.163029	0.0555356	7.1825	0.041725	302	305	314	232	239	467	577	322	346	164.874	157.476	169.384	123.701	127.415	128.348	155.939	144.248	141.886
Rv3500c	yrbE4B	-0.162083	0.301319	5.01636	0.260204	67	69	58	59	51	123	113	79	70	36.578	35.626	31.287	31.459	27.189	33.805	30.539	35.39	28.705
MTB000059	C8	-0.161862	0.760674	2.19891	0.727475	5	11	9	11	6	18	9	20	9	2.73	5.679	4.855	5.865	3.199	4.947	2.432	8.959	3.691
Rv0319	pcp	-0.161751	0.374239	4.60724	0.331161	53	50	49	46	36	83	110	43	56	28.935	25.816	26.433	24.527	19.192	22.811	29.728	19.263	22.964
Rv1899c	lppD	-0.16172	0.050127	8.72455	0.0372406	851	961	840	752	695	1314	1533	994	1018	464.596	496.177	453.129	400.963	370.518	361.134	414.305	445.286	417.456
Rv2309A	Rv2309A	-0.161269	0.831364	0.1267	0.80571	2	4	1	0	1	7	4	3	2	1.092	2.065	0.539	0	0.533	1.924	1.081	1.344	0.82
Rv3403c	Rv3403c	-0.160638	0.257009	5.21095	0.219105	67	80	75	73	59	135	139	82	79	36.578	41.305	40.458	38.923	31.454	37.103	37.566	36.734	32.396
Rv3198c	uvrD2	-0.16049	0.0376902	7.96024	0.0274759	501	514	508	438	436	848	945	505	613	273.516	265.385	274.035	233.54	232.44	233.061	255.393	226.227	251.376
Rv1440	secG	-0.159963	0.0999464	6.34886	0.0787827	172	167	180	136	131	248	327	174	202	93.902	86.224	97.099	72.515	69.839	68.159	88.374	77.947	82.835
Rv1564c	treX	-0.159858	0.20312	5.85081	0.169511	105	119	120	98	113	201	197	131	135	57.324	61.441	64.733	52.253	60.242	55.242	53.241	58.685	55.36
Rv0470c	pcaA	-0.159299	0.0705183	7.7829	0.0540302	400	429	458	417	420	832	748	481	497	218.376	221.498	247.063	222.343	223.91	228.663	202.153	215.475	203.807
Rv2447c	folC	-0.158416	0.110236	7.24666	0.0876333	273	284	330	299	266	609	528	313	351	149.042	146.633	178.015	159.426	141.81	167.375	142.696	140.216	143.936
Rv0335c	PE6	-0.157326	0.430348	4.58203	0.387004	51	59	44	40	32	86	107	41	63	27.843	30.462	23.735	21.328	17.06	23.636	28.918	18.367	25.835
Rv3437	Rv3437	-0.157323	0.345166	4.47573	0.302538	50	50	40	37	34	70	82	54	53	27.297	25.816	21.578	19.728	18.126	19.238	22.161	24.191	21.734
Rv2860c	glnA4	-0.156802	0.230605	5.86618	0.194433	102	113	128	128	105	197	219	116	129	55.686	58.343	69.048	68.249	55.977	54.143	59.186	51.965	52.9
Rv2530A	vapB39	-0.156116	0.639222	2.8328	0.5986	12	16	15	17	10	20	29	10	21	6.551	8.261	8.092	9.064	5.331	5.497	7.837	4.48	8.612
Rv1969	mce3D	-0.156006	0.612373	2.9634	0.570706	13	20	19	10	8	27	27	25	19	7.097	10.326	10.249	5.332	4.265	7.421	7.297	11.199	7.791
Rv3809c	glf	-0.155539	0.204427	6.21898	0.170699	176	134	170	123	108	245	307	158	184	96.086	69.186	91.705	65.583	57.577	67.335	82.969	70.78	75.454
Rv2813	Rv2813	-0.155353	0.745201	1.72602	0.710353	5	10	6	5	8	5	13	6	9	2.73	5.163	3.237	2.666	4.265	1.374	3.513	2.688	3.691
Rv2980	Rv2980	-0.154482	0.305592	5.01025	0.264553	61	73	75	46	52	102	138	68	78	33.302	37.691	40.458	24.527	27.722	28.033	37.296	30.462	31.986
Rv0228	Rv0228	-0.153783	0.193313	5.7759	0.16026	114	105	115	106	89	183	215	107	133	62.237	54.213	62.035	56.519	47.448	50.295	58.105	47.933	54.54
Rv3780	Rv3780	-0.151493	0.251207	6.00271	0.213556	107	126	116	141	126	304	213	110	152	58.416	65.055	62.575	75.181	67.173	83.55	57.565	49.277	62.331
Rv0875c	Rv0875c	-0.151482	0.35154	5.22621	0.308631	96	71	71	53	66	122	140	77	104	52.41	36.658	38.3	28.259	35.186	33.53	37.836	34.494	42.648
Rv1728c	Rv1728c	-0.151092	0.301722	5.47775	0.260624	84	78	81	95	110	167	153	89	89	45.859	40.272	43.695	50.654	58.643	45.898	41.349	39.87	36.497
Rv0414c	thiE	-0.147818	0.305681	5.28325	0.264756	92	72	78	68	62	121	134	92	102	50.227	37.175	42.076	36.257	33.053	33.255	36.214	41.214	41.828
Rv1787	PPE25	-0.147383	0.338165	4.98067	0.295509	60	71	64	58	49	97	109	68	89	32.756	36.658	34.524	30.925	26.123	26.659	29.458	30.462	36.497
Rv1340	rphA	-0.147145	0.1561	6.97653	0.126826	231	244	273	220	240	454	432	264	316	126.112	125.98	147.267	117.303	127.949	124.775	116.751	118.265	129.584
Rv3090	Rv3090	-0.147141	0.446994	4.05002	0.403152	28	33	32	35	31	61	54	37	36	15.286	17.038	17.262	18.662	16.527	16.765	14.594	16.575	14.763
Rv0760c	Rv0760c	-0.146689	0.353796	5.52556	0.31095	82	89	81	88	101	218	171	92	84	44.767	45.952	43.695	46.921	53.845	59.914	46.214	41.214	34.446
Rv3244c	lpqB	-0.146661	0.0749964	8.38526	0.057749	734	692	605	618	559	1170	1273	711	783	400.721	357.289	326.361	329.515	298.013	321.558	344.038	318.509	321.088
Rv3051c	nrdE	-0.145722	0.0558828	9.98889	0.0419992	2120	2227	1859	1866	1772	3301	3693	2226	2482	1157.39	1149.83	1002.82	994.944	944.687	907.233	998.061	997.189	1017.8
Rv1020	mfd	-0.145612	0.144002	7.24471	0.11641	328	280	329	283	229	514	551	325	394	179.069	144.568	177.475	150.894	122.084	141.266	148.912	145.591	161.569
Rv2905	lppW	-0.145558	0.0997661	8.50455	0.0786166	825	743	658	620	633	1251	1341	762	916	450.401	383.621	354.951	330.582	337.464	343.819	362.415	341.356	375.628
Rv0618	galTa	-0.144708	0.46103	4.7871	0.416696	57	54	61	55	44	83	129	45	67	31.119	27.881	32.906	29.326	23.457	22.811	34.863	20.159	27.475
Rv1431	Rv1431	-0.1441	0.256404	5.89414	0.218528	106	116	123	108	126	211	211	114	146	57.87	59.892	66.351	57.585	67.173	57.99	57.024	51.069	59.871
Rv1821	secA2	-0.141236	0.0376902	8.98826	0.0274768	990	1004	972	1000	928	1875	1850	1077	1133	540.482	518.379	524.335	533.196	494.734	515.317	499.976	482.468	464.614
Rv2267c	Rv2267c	-0.140168	0.604402	3.5497	0.562594	22	28	15	29	20	47	36	24	27	12.011	14.457	8.092	15.463	10.662	12.917	9.729	10.751	11.072
Rv2324	Rv2324	-0.139841	0.55108	3.82628	0.507469	32	30	26	23	27	41	63	23	37	17.47	15.489	14.025	12.264	14.394	11.268	17.026	10.303	15.173
Rv0014c	pknB	-0.139698	0.168736	7.64519	0.138266	360	387	447	373	327	778	726	440	459	196.539	199.813	241.129	198.882	174.33	213.822	196.207	197.108	188.224
Rv0979c	Rv0979c	-0.138994	0.582852	3.3529	0.54064	23	19	19	14	17	40	34	24	26	12.557	9.81	10.249	7.465	9.063	10.993	9.189	10.751	10.662
Rv2748c	ftsK	-0.137895	0.26977	9.79499	0.230712	2247	1861	1404	1609	1494	3007	3511	1807	2165	1226.73	960.859	757.372	857.912	796.48	826.431	948.874	809.488	887.811
Rv1672c	Rv1672c	-0.137731	0.334248	6.94849	0.291525	282	290	182	232	214	432	471	264	281	153.955	149.731	98.178	123.701	114.087	118.729	127.291	118.265	115.231
Rv0880	Rv0880	-0.137414	0.62525	3.54126	0.584616	33	23	18	19	18	32	37	36	28	18.016	11.875	9.71	10.131	9.596	8.795	10	16.127	11.482
MTB000117	ncRv10699	-0.137285	0.135747	9.52231	0.109313	1375	1314	1478	1624	1559	2508	2657	1475	1600	750.669	678.436	797.291	865.91	831.132	689.288	718.074	660.761	656.119
Rv3354	Rv3354	-0.13671	0.4933	4.92214	0.448702	69	54	63	64	54	83	137	60	62	37.67	27.881	33.985	34.125	28.788	22.811	37.025	26.878	25.425
Rv2330c	lppP	-0.135721	0.663992	2.98945	0.624981	15	19	15	8	16	29	32	20	16	8.189	9.81	8.092	4.266	8.53	7.97	8.648	8.959	6.561
Rv1675c	cmr	-0.135372	0.764496	1.93246	0.731497	4	11	7	9	5	14	11	7	11	2.184	5.679	3.776	4.799	2.666	3.848	2.973	3.136	4.511
Rv1399c	nlhH	-0.134817	0.377308	5.57143	0.334149	86	89	99	93	88	196	199	81	103	46.951	45.952	53.404	49.587	46.914	53.868	53.781	36.286	42.238
Rv0476	Rv0476	-0.134538	0.344421	5.79651	0.301719	97	127	100	108	98	205	176	123	143	52.956	65.572	53.944	57.585	52.246	56.341	47.565	55.101	58.641
Rv1175c	fadH	-0.134164	0.199106	7.25427	0.165731	268	295	351	275	284	530	568	314	368	146.312	152.312	189.343	146.629	151.406	145.663	153.506	140.664	150.907
Rv0525	Rv0525	-0.133609	0.342261	5.63175	0.299581	94	107	89	98	85	196	204	95	104	51.318	55.246	48.01	52.253	45.315	53.868	55.133	42.557	42.648
Rv2526	vapB17	-0.133013	0.539009	4.16037	0.495966	39	40	29	38	32	48	68	35	45	21.292	20.653	15.644	20.261	17.06	13.192	18.378	15.679	18.453
Rv3050c	Rv3050c	-0.132235	0.217315	7.88597	0.182295	512	558	407	383	397	796	929	543	549	279.522	288.103	219.552	204.214	211.648	218.769	251.069	243.25	225.131
Rv2129c	Rv2129c	-0.131821	0.296093	6.88332	0.255336	213	218	288	221	204	391	452	224	311	116.285	112.556	155.358	117.836	108.756	107.461	122.156	100.346	127.533
Rv0062	celA1	-0.131683	0.214033	7.61126	0.179336	356	320	418	453	382	756	708	383	415	194.355	165.22	225.485	241.538	203.651	207.776	191.342	171.574	170.181
Rv0828c	Rv0828c	-0.1307	0.776794	1.86131	0.744753	10	7	4	4	8	15	12	9	7	5.459	3.614	2.158	2.133	4.265	4.123	3.243	4.032	2.871
Rv0220	lipC	-0.130567	0.0628528	9.11921	0.047735	1046	1098	1062	1085	1073	2085	2046	1082	1311	571.054	566.912	572.884	578.518	572.037	573.032	552.947	484.708	537.608
Rv3072c	Rv3072c	-0.129712	0.644052	3.28827	0.603895	15	21	19	20	14	46	36	21	19	8.189	10.843	10.249	10.664	7.464	12.642	9.729	9.407	7.791
Rv1753c	PPE24	-0.129274	0.499229	5.39136	0.455053	106	68	93	75	77	101	153	103	106	57.87	35.109	50.168	39.99	41.05	27.758	41.349	46.141	43.468
Rv2232	ptkA	-0.127231	0.354179	5.73343	0.311457	102	109	114	82	82	209	194	124	130	55.686	56.278	61.496	43.722	43.716	57.441	52.43	55.549	53.31
Rv0433	Rv0433	-0.127105	0.177055	6.93934	0.145593	218	254	257	233	220	421	451	257	296	119.015	131.144	138.636	124.235	117.286	115.706	121.886	115.129	121.382
Rv0909	Rv0909	-0.1265	0.583037	4.70901	0.540952	56	43	42	58	62	90	74	70	53	30.573	22.201	22.656	30.925	33.053	24.735	19.999	31.358	21.734
Rv0501	galE2	-0.12616	0.0975683	7.98575	0.076651	521	504	520	441	413	883	931	552	644	284.435	260.222	280.508	235.139	220.178	242.68	251.61	247.281	264.088
Rv2130c	mshC	-0.126023	0.213463	6.74219	0.178756	205	205	243	190	181	361	430	221	255	111.918	105.844	131.084	101.307	96.495	99.216	116.211	99.002	104.569
Rv1690	lprJ	-0.125136	0.331974	5.38121	0.289383	106	84	94	60	54	114	187	98	108	57.87	43.37	50.707	31.992	28.788	31.331	50.538	43.901	44.288
Rv2502c	accD1	-0.125095	0.270837	6.50268	0.231868	196	167	217	162	127	274	362	207	229	107.004	86.224	117.058	86.378	67.706	75.305	97.833	92.731	93.907
Rv3359	Rv3359	-0.125007	0.549584	4.47347	0.50596	48	34	49	46	32	87	80	54	46	26.205	17.555	26.433	24.527	17.06	23.911	21.621	24.191	18.863
Rv3292	Rv3292	-0.124867	0.314372	6.11025	0.273059	119	139	120	163	144	271	249	118	159	64.967	71.768	64.733	86.911	76.769	74.48	67.294	52.861	65.202
Rv2672	Rv2672	-0.124503	0.222464	6.5815	0.187041	180	182	168	199	201	378	314	184	234	98.269	93.969	90.626	106.106	107.157	103.888	84.861	82.427	95.957
Rv3655c	Rv3655c	-0.124315	0.621439	3.34286	0.580478	21	23	26	19	8	26	43	26	28	11.465	11.875	14.025	10.131	4.265	7.146	11.621	11.647	11.482
Rv3199c	nudC	-0.123754	0.195531	6.78165	0.162427	214	201	221	204	215	410	397	217	267	116.831	103.779	119.216	108.772	114.621	112.683	107.292	97.21	109.49
Rv1772	Rv1772	-0.123614	0.182374	6.48616	0.150404	203	190	183	148	133	262	368	202	229	110.826	98.1	98.717	78.913	70.905	72.007	99.455	90.491	93.907
Rv1812c	Rv1812c	-0.123544	0.252739	7.21585	0.215041	277	325	322	276	219	493	634	295	367	151.226	167.802	173.699	147.162	116.753	135.494	171.343	132.152	150.497
Rv2205c	Rv2205c	-0.123379	0.429041	4.87475	0.38552	63	62	63	45	51	74	113	65	83	34.394	32.011	33.985	23.994	27.189	20.338	30.539	29.118	34.036
Rv2427c	proA	-0.123312	0.164471	7.43836	0.134359	317	330	351	324	347	642	605	375	396	173.063	170.383	189.343	172.755	184.992	176.444	163.506	167.99	162.39
Rv2335	cysE	-0.123144	0.291234	6.57299	0.250657	169	144	187	240	200	445	316	171	203	92.264	74.349	100.875	127.967	106.624	122.302	85.401	76.603	83.245
Rv1703c	Rv1703c	-0.123099	0.138554	7.22965	0.111707	283	286	289	300	292	561	559	295	341	154.501	147.666	155.898	159.959	155.671	154.183	151.074	132.152	139.835
Rv1388	mihF	-0.122512	0.0704931	8.93845	0.0539771	938	955	979	966	886	1738	1786	1015	1176	512.093	493.079	528.111	515.067	472.343	477.664	482.68	454.693	482.248
Rv3716c	Rv3716c	-0.122221	0.244311	6.98241	0.207167	215	229	271	266	244	496	458	236	297	117.377	118.236	146.188	141.83	130.081	136.318	123.778	105.722	121.792
Rv2950c	fadD29	-0.121197	0.160454	9.52798	0.130595	1530	1338	1612	1250	1344	2458	2666	1624	1867	835.29	690.827	869.576	666.495	716.512	675.546	720.506	727.509	765.609
Rv2039c	Rv2039c	-0.120862	0.803012	2.21255	0.773164	4	10	17	6	10	13	15	13	10	2.184	5.163	9.17	3.199	5.331	3.573	4.054	5.824	4.101
Rv0010c	Rv0010c	-0.120224	0.1841	7.32345	0.151871	305	288	333	296	301	623	575	330	377	166.512	148.698	179.633	157.826	160.469	171.223	155.398	147.831	154.598
Rv0560c	Rv0560c	-0.117883	0.519432	4.76182	0.475087	51	68	48	51	44	88	120	52	61	27.843	35.109	25.893	27.193	23.457	24.186	32.431	23.295	25.015
Rv1822	pgsA2	-0.117879	0.459356	5.33472	0.415073	88	67	84	73	71	142	137	79	116	48.043	34.593	45.313	38.923	37.851	39.027	37.025	35.39	47.569
Rv0072	Rv0072	-0.11774	0.234748	6.92044	0.198326	250	252	206	235	226	429	453	241	290	136.485	130.111	111.124	125.301	120.485	117.904	122.427	107.962	118.922
Rv0373c	Rv0373c	-0.117424	0.491296	4.8284	0.446761	49	54	63	46	52	112	97	61	72	26.751	27.881	33.985	24.527	27.722	30.782	26.215	27.326	29.525
Rv1188	Rv1188	-0.116816	0.663457	3.75465	0.624	30	23	27	31	15	55	54	31	27	16.378	11.875	14.565	16.529	7.997	15.116	14.594	13.887	11.072
Rv3396c	guaA	-0.116798	0.185077	7.49559	0.152811	353	362	392	308	277	643	678	406	450	192.717	186.905	211.46	164.224	147.674	176.719	183.235	181.877	184.534
Rv3585	radA	-0.116615	0.306069	7.0305	0.265186	310	302	237	193	196	414	571	276	340	169.242	155.927	127.847	102.907	104.491	113.782	154.317	123.641	139.425
Rv3828c	Rv3828c	-0.116052	0.663012	3.49379	0.623293	25	17	24	24	19	33	39	30	23	13.649	8.777	12.947	12.797	10.129	9.07	10.54	13.439	9.432
Rv3425	PPE57	-0.114684	0.669476	3.83282	0.630945	29	26	41	21	17	48	75	24	37	15.832	13.424	22.117	11.197	9.063	13.192	20.269	10.751	15.173
Rv1315	murA	-0.113805	0.280597	6.96675	0.240829	274	223	259	229	210	413	456	304	287	149.588	115.138	139.715	122.102	111.955	113.507	123.237	136.184	117.691
Rv1028A	kdpF	-0.111883	0.905546	-0.619328	0.889259	2	0	1	0	1	4	1	2	1	1.092	0	0.539	0	0.533	1.099	0.27	0.896	0.41
Rv3376	Rv3376	-0.111575	0.232052	6.97632	0.195881	232	272	252	231	205	440	453	279	317	126.658	140.437	135.939	123.168	109.289	120.928	122.427	124.985	129.994
Rv3786c	Rv3786c	-0.111531	0.408888	5.5173	0.364862	83	96	102	83	77	136	178	110	104	45.313	49.566	55.023	44.255	41.05	37.378	48.106	49.277	42.648
Rv2487c	PE_PGRS42	-0.111103	0.485506	5.05667	0.441147	56	71	61	70	70	111	118	65	79	30.573	36.658	32.906	37.324	37.318	30.507	31.89	29.118	32.396
Rv2782c	pepR	-0.11108	0.192041	8.79169	0.159021	977	862	873	761	705	1559	1850	909	1076	533.384	445.062	470.93	405.762	375.849	428.469	499.976	407.208	441.24
MTB000146	ncRv12557	-0.110998	0.908676	-1.83974	0.893938	0	0	0	0	0	1	0	0	1	0	0	0	0	0	0.275	0	0	0.41
Rv0305c	PPE6	-0.110576	0.407876	6.14438	0.363763	164	134	130	135	118	215	238	166	189	89.534	69.186	70.127	71.981	62.908	59.09	64.321	74.364	77.504
Rv1752	Rv1752	-0.110346	0.555301	4.74793	0.511889	47	59	55	39	56	86	95	68	62	25.659	30.462	29.669	20.795	29.855	23.636	25.674	30.462	25.425
Rv1177	fdxC	-0.11006	0.29726	7.81026	0.256414	431	459	379	510	449	751	770	467	524	235.301	236.988	204.447	271.93	239.37	206.402	208.098	209.204	214.879
Rv2927c	Rv2927c	-0.110013	0.448102	9.05785	0.404259	1264	1099	751	1049	1096	1862	1825	1164	1235	690.069	567.428	405.119	559.323	584.298	511.744	493.22	521.441	506.442
Rv1092c	coaA	-0.109787	0.428923	5.41725	0.38531	92	81	74	81	82	149	153	100	92	50.227	41.821	39.918	43.189	43.716	40.951	41.349	44.797	37.727
Rv0512	hemB	-0.109558	0.238134	8.06186	0.201538	526	490	571	460	492	967	1077	534	631	287.165	252.994	308.02	245.27	262.295	265.766	291.067	239.218	258.757
Rv1829	Rv1829	-0.10943	0.208307	7.0982	0.174189	296	269	297	225	218	416	545	297	364	161.599	138.888	160.213	119.969	116.22	114.332	147.29	133.048	149.267
Rv0065	vapC1	-0.109076	0.589588	4.54986	0.54802	38	54	35	55	49	93	80	52	44	20.746	27.881	18.88	29.326	26.123	25.56	21.621	23.295	18.043
Rv3164c	moxR3	-0.108802	0.562869	4.22199	0.519945	37	32	43	31	30	66	66	43	47	20.2	16.522	23.196	16.529	15.994	18.139	17.837	19.263	19.274
Rv1965	yrbE3B	-0.107529	0.774311	1.92051	0.741816	9	8	8	3	6	10	18	10	8	4.913	4.131	4.316	1.6	3.199	2.748	4.865	4.48	3.281
Rv1167c	Rv1167c	-0.107508	0.46554	5.85693	0.421777	130	94	109	110	116	213	205	105	155	70.972	48.533	58.799	58.652	61.842	58.54	55.403	47.037	63.562
Rv1902c	nanT	-0.105891	0.450169	5.88946	0.406231	109	114	141	104	107	176	246	136	129	59.508	58.86	76.061	55.452	57.044	48.371	66.483	60.924	52.9
Rv3784	Rv3784	-0.105334	0.663892	4.1339	0.624727	38	28	41	27	36	47	60	50	40	20.746	14.457	22.117	14.396	19.192	12.917	16.215	22.399	16.403
Rv2757c	vapC21	-0.103081	0.727173	3.02502	0.6916	16	23	12	12	11	29	29	19	22	8.735	11.875	6.473	6.398	5.864	7.97	7.837	8.511	9.022
Rv3404c	Rv3404c	-0.102371	0.429618	5.18436	0.386244	75	79	73	62	51	116	139	85	95	40.946	40.789	39.379	33.058	27.189	31.881	37.566	38.078	38.957
Rv3607c	folB	-0.102205	0.483785	5.51127	0.439235	94	93	80	103	75	143	169	103	103	51.318	48.017	43.155	54.919	39.984	39.301	45.674	46.141	42.238
Rv1537	dinX	-0.100295	0.562317	5.36303	0.519031	85	64	96	69	79	148	166	93	84	46.405	33.044	51.786	36.791	42.116	40.676	44.863	41.662	34.446
Rv0539	Rv0539	-0.100266	0.283836	6.76352	0.243949	220	233	211	185	167	382	423	233	279	120.107	120.301	113.822	98.641	89.031	104.987	114.319	104.378	114.411
Rv0103c	ctpB	-0.100115	0.20005	7.71869	0.166708	385	402	377	446	427	832	756	436	450	210.187	207.558	203.368	237.805	227.642	228.663	204.315	195.317	184.534
Rv0322	udgA	-0.0995535	0.704578	3.79819	0.667237	28	36	28	24	14	47	74	26	33	15.286	18.587	15.104	12.797	7.464	12.917	19.999	11.647	13.532
Rv2412	rpsT	-0.0994026	0.220126	8.32201	0.185022	608	613	666	585	542	1195	1216	645	804	331.932	316.5	359.266	311.92	288.95	328.429	328.633	288.943	329.7
MTB000150	ncRv2993c	-0.0990648	0.888542	0.383318	0.869791	3	4	1	1	1	6	6	1	5	1.638	2.065	0.539	0.533	0.533	1.649	1.622	0.448	2.05
Rv2363	amiA2	-0.0985467	0.433058	5.68472	0.389752	94	104	102	91	103	172	189	104	130	51.318	53.697	55.023	48.521	54.911	47.272	51.079	46.589	53.31
Rv2231B	vapB16	-0.0971849	0.792377	2.48825	0.761269	8	11	18	8	7	15	18	14	19	4.368	5.679	9.71	4.266	3.732	4.123	4.865	6.272	7.791
Rv2836c	dinF	-0.0953723	0.335398	6.56858	0.292608	194	216	184	157	145	302	393	200	249	105.913	111.524	99.257	83.712	77.302	83	106.211	89.595	102.109
Rv0064	Rv0064	-0.0950668	0.373764	7.24786	0.330652	324	337	266	290	232	490	571	369	359	176.885	173.998	143.491	154.627	123.684	134.669	154.317	165.302	147.217
Rv3568c	hsaC	-0.0939054	0.40361	6.18072	0.359474	139	166	149	118	112	226	292	182	168	75.886	85.708	80.376	62.917	59.709	62.113	78.915	81.531	68.893
Rv0376c	Rv0376c	-0.0929619	0.612373	4.39811	0.570813	40	39	38	39	48	73	74	45	47	21.838	20.136	20.499	20.795	25.59	20.063	19.999	20.159	19.274
Rv3718c	Rv3718c	-0.0927675	0.500312	5.37809	0.45628	68	86	86	77	77	154	153	90	95	37.124	44.403	46.392	41.056	41.05	42.325	41.349	40.318	38.957
Rv0019c	fhaB	-0.0914744	0.362047	6.74914	0.319157	202	228	218	206	159	371	401	242	271	110.28	117.719	117.598	109.838	84.766	101.964	108.373	108.41	111.13
Rv1915	aceAa	-0.0894431	0.375333	7.98364	0.332219	479	537	408	532	514	907	873	548	576	261.506	277.26	220.091	283.66	274.023	249.276	235.935	245.49	236.203
Rv2360c	Rv2360c	-0.0889014	0.642497	4.51025	0.602129	45	56	39	43	33	76	101	47	51	24.567	28.914	21.038	22.927	17.593	20.888	27.296	21.055	20.914
Rv0402c	mmpL1	-0.0870506	0.533826	5.7794	0.490684	105	113	99	121	95	173	193	133	124	57.324	58.343	53.404	64.517	50.646	47.547	52.16	59.58	50.849
Rv0332	Rv0332	-0.0864019	0.43785	6.84519	0.394485	257	255	200	201	169	376	426	262	313	140.307	131.66	107.888	107.172	90.097	103.338	115.13	117.369	128.353
Rv2186c	Rv2186c	-0.0853877	0.643129	4.7128	0.602876	50	45	42	62	50	121	85	61	50	27.297	23.234	22.656	33.058	26.656	33.255	22.972	27.326	20.504
Rv2417c	Rv2417c	-0.0852124	0.387818	7.41619	0.343828	368	325	320	275	325	601	640	369	427	200.906	167.802	172.62	146.629	173.264	165.176	172.965	165.302	175.102
Rv2642	Rv2642	-0.0840786	0.714331	4.8058	0.677501	75	61	53	62	24	72	122	61	85	40.946	31.495	28.59	33.058	12.795	19.788	32.971	27.326	34.856
Rv1511	gmdA	-0.0839836	0.423569	6.21035	0.379587	133	140	151	142	139	267	272	164	167	72.61	72.284	81.455	75.714	74.104	73.381	73.51	73.468	68.482
Rv1240	mdh	-0.0832354	0.303248	7.77425	0.262088	375	407	409	487	440	880	754	422	518	204.728	210.14	220.631	259.666	234.572	241.855	203.774	189.045	212.419
Rv0896	gltA2	-0.0820796	0.326809	8.68587	0.284567	687	824	682	974	859	1750	1446	784	897	375.061	425.442	367.897	519.333	457.949	480.962	390.792	351.211	367.837
Rv2867c	Rv2867c	-0.0804132	0.319132	7.93787	0.277653	538	516	485	409	354	780	1037	534	640	293.716	266.418	261.628	218.077	188.724	214.372	280.257	239.218	262.448
Rv3367	PE_PGRS51	-0.0794598	0.370615	7.31028	0.327243	305	339	320	286	245	532	661	333	394	166.512	175.03	172.62	152.494	130.614	146.213	178.64	149.175	161.569
Rv0389	purT	-0.0783309	0.50413	5.8933	0.460003	122	115	101	116	108	223	215	134	133	66.605	59.376	54.483	61.851	57.577	61.288	58.105	60.028	54.54
Rv1526c	Rv1526c	-0.0774677	0.745274	4.34576	0.710781	33	49	45	39	22	67	68	56	57	18.016	25.299	24.275	20.795	11.729	18.414	18.378	25.087	23.374
Rv3670	ephE	-0.0768679	0.652015	5.15701	0.612144	78	80	68	52	59	111	176	71	83	42.583	41.305	36.682	27.726	31.454	30.507	47.565	31.806	34.036
Rv1786	Rv1786	-0.0766459	0.859009	2.56737	0.836556	12	13	5	16	15	29	24	10	8	6.551	6.712	2.697	8.531	7.997	7.97	6.486	4.48	3.281
Rv1295	thrC	-0.0757754	0.416667	7.38025	0.372302	311	313	287	378	308	690	624	312	379	169.788	161.606	154.819	201.548	164.201	189.637	168.641	139.768	155.418
[truncated: 2,174 more rows]

## Sheet: poly(A)-selected SEQ MSMEG
Supplementary Table S2
poly-A selected transcripts sequencing
						raw reads count						CPM-transformed data
gene	annotation	Log2 FC for MSMEG_6926 Cas9 depletion strain versus strain carying empty Cas9 vector	False Discovery Rate (FDR)	Log2 Average Expression	p value	MC2_1	MC2_2	MC2_3	MSMEG_6926 Cas9_1	MSMEG_6926_Cas9_2	MSMEG_6926_Cas9_3	MC2_1 CPM	MC2_2 CPM	MC2_3 CPM	MSMEG_6926 Cas9_1 CPM	MSMEG_6926_Cas9_2 CPM	MSMEG_6926_Cas9_3 CPM
MSMEG_0137	virulence factor mce family protein	-7.07978	5.13909e-06	-0.0687583	3.55544e-08	78	34	163	0	0	0	11.694	6.595	11.519	0	0	0
MSMEG_1374	ribose ABC transporter, periplasmic binding protein	-6.76364	5.13909e-06	-0.180706	3.49341e-08	58	41	114	0	0	0	8.696	7.953	8.056	0	0	0
MSMEG_6241	ATPase associated with various cellular activities, AAA-5	-6.33864	1.13129e-06	5.44852	3.17507e-09	2031	2413	4522	33	10	65	304.503	468.073	319.571	4.698	2.06	14.642
MSMEG_6242	alcohol dehydrogenase, iron-containing	-6.21859	3.49216e-07	6.45345	4.92742e-10	3642	4665	8728	42	38	137	546.037	904.915	616.811	5.979	7.826	30.86
MSMEG_0138	virulence factor Mce family protein	-6.16879	0.000136554	0.93289	2.90964e-06	87	61	252	3	1	0	13.044	11.833	17.809	0.427	0.206	0
MSMEG_0133	ABC-transporter integral membrane protein	-6.09168	2.77824e-05	-0.511494	2.88315e-07	30	30	75	0	0	0	4.498	5.819	5.3	0	0	0
MSMEG_3231	cydD	-6.0062	0.000288091	0.246967	8.42929e-06	66	20	172	3	0	0	9.895	3.88	12.155	0.427	0	0
MSMEG_3949	hypothetical protein	-5.9212	0.000309286	-0.42878	9.27235e-06	38	70	36	0	0	0	5.697	13.579	2.544	0	0	0
MSMEG_6240	conserved hypothetical protein	-5.89056	4.3053e-06	4.66512	2.29599e-08	897	963	2557	9	21	43	134.485	186.802	180.704	1.281	4.325	9.686
MSMEG_6802	ABC transporter ATP-binding protein	-5.81921	0.000136554	0.321159	2.91295e-06	64	47	104	0	3	0	9.595	9.117	7.35	0	0.618	0
MSMEG_1550	PduH protein	-5.71324	4.91022e-05	-0.690926	6.86496e-07	34	19	49	0	0	0	5.098	3.686	3.463	0	0	0
MSMEG_1543	eptc-inducible aldehyde dehydrogenase	-5.69884	3.56212e-06	4.75798	1.74564e-08	1055	1317	2105	30	18	17	158.174	255.471	148.761	4.271	3.707	3.829
MSMEG_0623	snm	-5.54321	0.000133537	-0.811586	2.74903e-06	15	21	60	0	0	0	2.249	4.074	4.24	0	0	0
MSMEG_0278	hypothetical protein	-5.46443	0.000146496	-0.904508	3.2538e-06	16	13	61	0	0	0	2.399	2.522	4.311	0	0	0
MSMEG_2262	hybA	-5.45772	0.00100821	1.60812	4.22874e-05	115	93	265	0	7	5	17.242	18.04	18.728	0	1.442	1.126
MSMEG_1545	conserved hypothetical protein	-5.43495	0.00223821	1.72038	0.000116613	101	131	270	0	9	5	15.143	25.411	19.081	0	1.854	1.126
MSMEG_1546	coenzyme B12-dependent glycerol dehydrogenase small subunit	-5.38724	0.0021997	2.1797	0.000113851	148	164	323	0	7	21	22.189	31.813	22.827	0	1.442	4.73
MSMEG_5509	conserved hypothetical protein	-5.26191	0.000137455	-0.941307	2.96722e-06	21	13	40	0	0	0	3.148	2.522	2.827	0	0	0
MSMEG_6763	oxidoreductase	-5.26163	0.000364972	-1.09528	1.17309e-05	15	6	61	0	0	0	2.249	1.164	4.311	0	0	0
MSMEG_4395	excalibur domain family protein	-5.19529	0.000252104	-0.224585	6.97664e-06	30	22	67	2	0	0	4.498	4.268	4.735	0.285	0	0
MSMEG_6237	conserved hypothetical protein	-5.17002	0.00248017	1.65979	0.000131909	99	73	314	8	7	0	14.843	14.161	22.19	1.139	1.442	0
MSMEG_1878	S30AE family protein	-5.16818	0.00106927	0.150545	4.5927e-05	31	51	75	0	4	0	4.648	9.893	5.3	0	0.824	0
MSMEG_5572	sugar ABC transporter permease protein	-5.15901	0.000357951	-0.915975	1.13137e-05	11	29	38	0	0	0	1.649	5.625	2.685	0	0	0
MSMEG_2268	conserved hypothetical protein	-5.13621	0.000348314	-1.10667	1.07436e-05	13	8	51	0	0	0	1.949	1.552	3.604	0	0	0
MSMEG_1680	conserved hypothetical protein	-5.13126	0.00226373	2.94477	0.000118439	277	312	491	33	0	21	41.53	60.522	34.699	4.698	0	4.73
MSMEG_6469	conserved hypothetical protein	-5.11045	0.000237238	-0.972606	6.2917e-06	14	19	36	0	0	0	2.099	3.686	2.544	0	0	0
MSMEG_4163	3-oxoacyl-[acyl-carrier-protein] reductase	-5.09769	0.000252104	-0.915993	6.91749e-06	19	23	28	0	0	0	2.849	4.462	1.979	0	0	0
MSMEG_6880	hydrophobic amino acid ABC transporter, putative	-5.00433	0.000784358	-0.889785	2.99716e-05	33	23	18	0	0	0	4.948	4.462	1.272	0	0	0
MSMEG_6238	putative two-component system sensor kinase	-4.99807	0.00258551	0.324781	0.000140809	60	19	101	0	0	9	8.996	3.686	7.138	0	0	2.027
MSMEG_0150	transhydrogenase subunit beta [EC:1.6.1.2 7.1.1.1] | (GenBank	-4.9832	0.000267532	-1.05123	7.51929e-06	17	13	31	0	0	0	2.549	2.522	2.191	0	0	0
MSMEG_4758	hypothetical protein	-4.96632	0.000351551	-1.12581	1.09955e-05	13	10	38	0	0	0	1.949	1.94	2.685	0	0	0
MSMEG_2458	hypothetical protein	-4.91676	0.000341887	-1.12236	1.04961e-05	18	9	31	0	0	0	2.699	1.746	2.191	0	0	0
MSMEG_4978	cysNC	-4.88931	0.000713821	-0.27117	2.62359e-05	30	27	45	0	2	0	4.498	5.237	3.18	0	0.412	0
MSMEG_1149	conserved hypothetical protein	-4.87065	0.000859499	-1.24246	3.4158e-05	8	8	46	0	0	0	1.199	1.552	3.251	0	0	0
MSMEG_0338	acyl-CoA dehydrogenase fadE12	-4.84837	0.000435426	-1.1012	1.4372e-05	23	10	24	0	0	0	3.448	1.94	1.696	0	0	0
MSMEG_6239	1,3-propanediol dehydrogenase	-4.8436	0.00054157	2.10578	1.84218e-05	154	93	277	2	5	8	23.089	18.04	19.576	0.285	1.03	1.802
MSMEG_0887	conserved hypothetical protein	-4.82721	0.00100897	-1.31322	4.24644e-05	12	4	44	0	0	0	1.799	0.776	3.109	0	0	0
MSMEG_1373	ribose/xylose/arabinose/galactoside ABC-type transport systems, permease components	-4.75534	0.00137454	-1.34713	6.23757e-05	8	5	46	0	0	0	1.199	0.97	3.251	0	0	0
MSMEG_2269	NHL repeat protein	-4.73389	0.00198682	-0.0569895	9.99423e-05	31	40	40	4	0	0	4.648	7.759	2.827	0.569	0	0
MSMEG_2275	hypD	-4.72237	0.00406266	1.39094	0.000248866	90	57	159	0	3	16	13.494	11.057	11.237	0	0.618	3.604
MSMEG_4396	isochorismatase hydrolase	-4.70392	0.00332075	1.73426	0.000190755	108	79	205	5	0	20	16.192	15.324	14.487	0.712	0	4.505
MSMEG_6236	two-component system, regulatory protein	-4.68411	0.00250643	0.590967	0.000133666	56	24	110	0	4	2	8.396	4.656	7.774	0	0.824	0.451
MSMEG_4689	conserved hypothetical protein	-4.6822	0.000720396	-1.22697	2.65814e-05	19	7	24	0	0	0	2.849	1.358	1.696	0	0	0
MSMEG_0160	formate dehydrogenase, beta subunit	-4.66874	0.0013902	-1.18523	6.33186e-05	6	21	30	0	0	0	0.9	4.074	2.12	0	0	0
MSMEG_6798	rbsR	-4.63005	0.000736313	-1.20258	2.72748e-05	13	12	23	0	0	0	1.949	2.328	1.625	0	0	0
MSMEG_1548	propanediol utilization: dehydratase, medium subunit	-4.59265	8.81316e-05	2.92754	1.52433e-06	278	147	424	7	9	11	41.68	28.515	29.964	0.996	1.854	2.478
MSMEG_2465	adenine deaminase	-4.59097	0.00088275	-1.28859	3.56256e-05	14	7	25	0	0	0	2.099	1.358	1.767	0	0	0
MSMEG_3302	short-chain dehydrogenase/reductase SDR	-4.54768	0.00477424	-1.46135	0.000298648	3	7	51	0	0	0	0.45	1.358	3.604	0	0	0
MSMEG_6803	ribose transport system permease protein RbsC	-4.52264	0.0170532	1.6465	0.00164436	54	111	184	0	7	16	8.096	21.532	13.003	0	1.442	3.604
MSMEG_5574	substrate binding protein	-4.52067	0.00509318	1.25859	0.000328143	58	68	141	6	7	0	8.696	13.191	9.965	0.854	1.442	0
MSMEG_4715	acyl-CoA dehydrogenase	-4.51509	0.00100821	-1.23027	4.22138e-05	14	12	19	0	0	0	2.099	2.328	1.343	0	0	0
MSMEG_0131	AMP-binding enzyme, putative	-4.49946	0.0049343	0.0965536	0.000312928	24	13	106	2	2	0	3.598	2.522	7.491	0.285	0.412	0
MSMEG_3232	cydB	-4.49162	0.00651326	1.80156	0.00045437	104	56	210	0	11	18	15.592	10.863	14.841	0	2.265	4.055
MSMEG_3601	ribose/xylose/arabinose/galactoside ABC-type transport systems, permease components	-4.48447	0.00121547	-1.21186	5.33615e-05	12	16	18	0	0	0	1.799	3.104	1.272	0	0	0
MSMEG_5577	fructokinase	-4.4579	0.00862672	0.327957	0.000645325	47	18	79	0	16	0	7.047	3.492	5.583	0	3.295	0
MSMEG_3266	maltose/maltodextrin-binding protein	-4.45118	0.00286266	-0.528674	0.000160091	12	22	46	0	0	2	1.799	4.268	3.251	0	0	0.451
MSMEG_6782	hypothetical protein	-4.43109	0.00137443	-0.795338	6.20057e-05	20	11	30	0	1	0	2.999	2.134	2.12	0	0.206	0
MSMEG_6134	NADP-dependent fatty aldehyde dehydrogenase	-4.42622	0.00133024	-1.32851	5.96286e-05	11	9	21	0	0	0	1.649	1.746	1.484	0	0	0
MSMEG_2263	hybC	-4.41605	0.000784358	2.19524	2.9754e-05	170	81	232	4	8	5	25.488	15.712	16.396	0.569	1.648	1.126
MSMEG_3786	D-amino acid deaminase	-4.38722	0.00621133	0.0619439	0.000418983	28	21	65	0	0	9	4.198	4.074	4.594	0	0	2.027
MSMEG_3602	ribose transport ATP-binding protein RbsA	-4.36336	0.00219204	-1.23078	0.000113109	9	22	16	0	0	0	1.349	4.268	1.131	0	0	0
MSMEG_1220	ABC-type transport system permease protein I	-4.36037	0.00180351	-1.40883	8.73422e-05	11	6	22	0	0	0	1.649	1.164	1.555	0	0	0
MSMEG_6804	sugar ABC transporter substrate-binding protein	-4.35771	0.0139912	2.19462	0.00125231	152	178	137	4	3	11	22.789	34.528	9.682	0.569	0.618	2.478
MSMEG_3395	short chain dehydrogenase	-4.34735	0.00532341	0.112021	0.000346045	30	25	52	11	0	0	4.498	4.849	3.675	1.566	0	0
MSMEG_1754	conserved hypothetical protein	-4.33675	0.00318717	-0.888406	0.000180423	33	5	26	0	1	0	4.948	0.97	1.837	0	0.206	0
MSMEG_0622	putative DNA-binding protein	-4.32507	0.00527094	0.012571	0.000341874	33	16	53	10	0	0	4.948	3.104	3.746	1.424	0	0
MSMEG_4658	sugar ABC transporter substrate-binding protein	-4.32427	0.0187838	1.1442	0.00186229	39	98	104	6	6	0	5.847	19.01	7.35	0.854	1.236	0
MSMEG_3937	conserved hypothetical protein	-4.30749	0.0114732	0.178038	0.000942598	23	24	79	0	0	13	3.448	4.656	5.583	0	0	2.928
MSMEG_4115	3-hydroxybutyryl-CoA dehydrogenase	-4.30316	0.00229067	-0.75417	0.000120509	18	20	22	0	1	0	2.699	3.88	1.555	0	0.206	0
MSMEG_5716	hypothetical protein	-4.29784	0.00604481	-0.167545	0.000405137	20	19	56	0	0	6	2.999	3.686	3.958	0	0	1.352
MSMEG_2107	conserved hypothetical protein	-4.287	0.00526306	0.660568	0.000339846	55	28	77	2	7	0	8.246	5.431	5.442	0.285	1.442	0
MSMEG_1370	[EC:1.1.1.287] | (GenBank	-4.26118	0.00392455	-1.42104	0.000238009	4	14	24	0	0	0	0.6	2.716	1.696	0	0	0
MSMEG_5119	pruA	-4.25542	0.00674912	0.712826	0.000475688	54	31	76	14	0	1	8.096	6.013	5.371	1.993	0	0.225
MSMEG_5493	acetyl-/propionyl-coenzyme A carboxylase alpha chain	-4.24479	0.00624921	-1.60003	0.000422438	4	4	37	0	0	0	0.6	0.776	2.615	0	0	0
MSMEG_1372	ABC transporter ATP-binding protein	-4.24108	0.00257282	-1.45804	0.000139061	8	7	21	0	0	0	1.199	1.358	1.484	0	0	0
MSMEG_1812	conserved hypothetical protein	-4.22021	0.0143873	0.294185	0.00129747	17	29	99	0	1	6	2.549	5.625	6.996	0	0.206	1.352
MSMEG_5635	conserved hypothetical protein	-4.2005	0.00547272	-0.721103	0.000357328	14	36	18	0	1	0	2.099	6.983	1.272	0	0.206	0
MSMEG_3938	hypothetical protein	-4.19944	0.0125835	0.142229	0.00106827	23	24	68	0	0	13	3.448	4.656	4.806	0	0	2.928
MSMEG_6107	limonene 1,2-monooxygenase	-4.19627	0.00879157	-0.717944	0.000662402	6	18	49	0	2	0	0.9	3.492	3.463	0	0.412	0
MSMEG_3928	[NiFe] hydrogenase, alpha subunit, putative	-4.19246	0.0033048	-1.42767	0.000189104	19	5	14	0	0	0	2.849	0.97	0.989	0	0	0
MSMEG_0140	probable conserved mce associated membrane protein	-4.19041	0.00818057	-0.31236	0.000602518	13	33	39	0	4	0	1.949	6.401	2.756	0	0.824	0
MSMEG_0502	glucosidase	-4.18848	0.00265299	-0.854486	0.000147218	16	14	23	0	0	1	2.399	2.716	1.625	0	0	0.225
MSMEG_0262	conserved hypothetical protein	-4.18391	0.00620744	-0.72433	0.000416931	20	32	14	1	0	0	2.999	6.207	0.989	0.142	0	0
MSMEG_1375	tagatose-1,6-bisphosphate aldolase GatY	-4.17866	0.00488646	-0.519065	0.000308485	18	7	54	0	1	1	2.699	1.358	3.816	0	0.206	0.225
MSMEG_1749	putative monooxygenase	-4.15265	0.0207745	1.03343	0.00212896	42	58	98	0	1	29	6.297	11.251	6.926	0	0.206	6.533
MSMEG_6656	conserved hypothetical protein	-4.14553	0.00807669	-0.406334	0.000593703	23	8	49	0	5	0	3.448	1.552	3.463	0	1.03	0
MSMEG_1554	eutC	-4.12456	0.00905977	0.770851	0.000694556	41	39	84	0	7	3	6.147	7.565	5.936	0	1.442	0.676
MSMEG_0114	extracellular solute-binding protein, family protein 3	-4.10708	0.00527094	-1.51287	0.000341841	21	3	14	0	0	0	3.148	0.582	0.989	0	0	0
MSMEG_0061	ftsk/spoiiie family protein	-4.10384	0.0123659	1.60126	0.00104539	68	62	141	0	16	11	10.195	12.027	9.965	0	3.295	2.478
MSMEG_0143	probable conserved mce associated membrane protein	-4.06465	0.0115744	-1.60873	0.000952573	31	1	15	0	0	0	4.648	0.194	1.06	0	0	0
MSMEG_4060	pseudogene	-4.0622	0.00505647	-1.54407	0.000325048	5	8	20	0	0	0	0.75	1.552	1.413	0	0	0
MSMEG_4757	fatty acid synthase	-4.05824	2.56626e-09	6.75104	3.69885e-13	2674	2190	5158	147	171	150	400.907	424.815	364.518	20.926	35.218	33.789
MSMEG_0403	integral membrane protein	-4.04597	0.00176626	2.57001	8.52836e-05	202	86	232	2	23	13	30.285	16.682	16.396	0.285	4.737	2.928
MSMEG_3788	4-hydroxy-2-oxoglutarate aldolase [EC:4.1.2.14 4.1.3.42] | (GenBank	-4.03085	0.00576996	-1.61396	0.00038422	10	3	19	0	0	0	1.499	0.582	1.343	0	0	0
MSMEG_2276	hypE	-4.00822	0.0157965	1.91228	0.00149359	75	76	163	0	35	12	11.245	14.742	11.519	0	7.208	2.703
MSMEG_3930	[NiFe] hydrogenase, gamma subunit, putative	-4.00763	0.0224342	0.740832	0.00238311	62	13	103	0	10	3	9.296	2.522	7.279	0	2.06	0.676
MSMEG_1371	conserved hypothetical protein	-3.99303	0.0101667	-1.71014	0.000811677	4	3	30	0	0	0	0.6	0.582	2.12	0	0	0
MSMEG_4330	short chain dehydrogenase	-3.98717	0.00566526	-0.932096	0.000374799	23	10	16	0	1	0	3.448	1.94	1.131	0	0.206	0
MSMEG_3198	hydrolase, NUDIX family protein	-3.98087	0.0109244	0.02075	0.000884912	46	11	44	0	1	4	6.897	2.134	3.109	0	0.206	0.901
MSMEG_6926	polymerase [EC:2.7.7.19] | (GenBank	-3.96868	0.010727	0.2286	0.000867375	44	18	47	0	6	1	6.597	3.492	3.322	0	1.236	0.225
MSMEG_2930	conserved hypothetical protein TIGR02611	-3.94691	0.0105051	-0.718642	0.000841862	10	9	42	0	3	0	1.499	1.746	2.968	0	0.618	0
MSMEG_5480	hypothetical protein	-3.94407	0.00557117	-1.55275	0.000365362	8	7	14	0	0	0	1.199	1.358	0.989	0	0	0
MSMEG_5359	cynS	-3.94297	0.00689863	-1.63226	0.000489208	11	3	16	0	0	0	1.649	0.582	1.131	0	0	0
MSMEG_2261	hypothetical protein	-3.92794	0.0267355	1.00774	0.00301343	68	15	131	4	15	0	10.195	2.91	9.258	0.569	3.089	0
MSMEG_3093	putative sugar kinase protein	-3.91779	0.0137585	-0.772802	0.00121999	9	7	47	0	0	3	1.349	1.358	3.322	0	0	0.676
MSMEG_1458	tena/thi-4 family protein	-3.90514	0.00835058	-1.63444	0.000623465	4	7	19	0	0	0	0.6	1.358	1.343	0	0	0
MSMEG_5571	ABC transporter ATP-binding protein	-3.90296	0.0133262	1.20941	0.00115255	60	48	94	6	0	12	8.996	9.311	6.643	0.854	0	2.703
MSMEG_1544	PduO protein	-3.89208	0.000549522	3.25498	1.89299e-05	192	281	348	12	17	13	28.786	54.508	24.593	1.708	3.501	2.928
MSMEG_4829	cytochrome P450	-3.88491	0.00725318	-1.51161	0.000519578	6	13	12	0	0	0	0.9	2.522	0.848	0	0	0
MSMEG_6436	copper resistance protein CopC	-3.87215	0.0120146	-1.75529	0.000997462	6	2	24	0	0	0	0.9	0.388	1.696	0	0	0
MSMEG_0532	transcriptional regulator, TetR family protein	-3.8689	0.00686024	-1.07813	0.000484508	17	6	19	0	1	0	2.549	1.164	1.343	0	0.206	0
MSMEG_2955	conserved hypothetical protein	-3.86054	0.00825883	-1.47087	0.000610663	7	16	10	0	0	0	1.049	3.104	0.707	0	0	0
MSMEG_4512	polyketide synthetase mbtd	-3.85882	0.0116119	-1.57352	0.000957337	25	3	9	0	0	0	3.748	0.582	0.636	0	0	0
MSMEG_0877	dihydrodipicolinate synthase	-3.84496	0.0133779	-0.445028	0.00116271	17	8	41	7	0	0	2.549	1.552	2.897	0.996	0	0
MSMEG_6103	folP	-3.83296	0.0129496	-0.299161	0.00111428	16	22	30	7	0	0	2.399	4.268	2.12	0.996	0	0
MSMEG_0247	secreted peptidase	-3.83234	0.0152707	-1.32368	0.00141526	5	3	41	1	0	0	0.75	0.582	2.897	0.142	0	0
MSMEG_5322	hypothetical protein	-3.83233	0.0182271	-0.162256	0.00179696	20	26	32	0	0	8	2.999	5.043	2.261	0	0	1.802
MSMEG_1549	pseudogene	-3.82665	2.36907e-06	4.27884	1.01535e-08	436	390	883	49	22	23	65.369	75.652	62.402	6.975	4.531	5.181
MSMEG_5576	D-mannonate oxidoreductase	-3.82419	0.00395564	1.88596	0.0002406	116	66	127	4	6	6	17.392	12.803	8.975	0.569	1.236	1.352
MSMEG_0620	pe family protein	-3.81765	0.0262113	-1.78895	0.00291279	1	6	35	0	0	0	0.15	1.164	2.473	0	0	0
MSMEG_0973	conserved membrane protein	-3.81405	0.0292786	0.109427	0.0034693	38	12	49	0	0	19	5.697	2.328	3.463	0	0	4.28
MSMEG_5281	LpqV protein	-3.80075	0.0082964	-0.81072	0.000616093	18	12	17	2	0	0	2.699	2.328	1.201	0.285	0	0
MSMEG_1156	dihydrodipicolinate synthetase	-3.79593	0.00897596	-1.65166	0.000680507	6	6	14	0	0	0	0.9	1.164	0.989	0	0	0
MSMEG_5866	lutathione dehydrogenase / alcohol dehydrogenase [EC:1.1.1.284 1.1.1.1] | (GenBank	-3.78494	0.0158468	0.494795	0.00150062	33	16	79	10	2	0	4.948	3.104	5.583	1.424	0.412	0
MSMEG_6523	ABC transporter, membrane spanning protein	-3.7719	0.0235817	-0.13657	0.00253473	22	12	47	0	0	12	3.298	2.328	3.322	0	0	2.703
MSMEG_5666	conserved hypothetical protein	-3.77164	0.0105626	-1.67896	0.000851034	12	3	12	0	0	0	1.799	0.582	0.848	0	0	0
MSMEG_1547	glycerol dehydratase large subunit	-3.75479	8.53005e-07	4.83205	2.03053e-09	602	553	1207	41	36	64	90.257	107.271	85.299	5.836	7.414	14.417
MSMEG_0111	putative magnesium transport protein	-3.75392	0.0207342	-0.426571	0.00212183	22	7	39	0	0	7	3.298	1.358	2.756	0	0	1.577
MSMEG_1155	carnitinyl-CoA dehydratase	-3.75299	0.00971189	-1.58174	0.000764297	11	7	9	0	0	0	1.649	1.358	0.636	0	0	0
MSMEG_2462	carbon-monoxide dehydrogenase	-3.7491	0.0137876	-0.108571	0.00123012	17	11	56	5	1	0	2.549	2.134	3.958	0.712	0.206	0
MSMEG_2057	nuoG	-3.73908	0.0389348	-1.9171	0.00512359	12	0	32	0	0	0	1.799	0	2.261	0	0	0
MSMEG_3388	[EC:1.1.99.36] | (GenBank	-3.73838	0.0121683	-1.70901	0.00101549	4	6	16	0	0	0	0.6	1.164	1.131	0	0	0
MSMEG_3606	transcriptional regulator	-3.73463	0.0147881	-1.75742	0.00135135	3	5	20	0	0	0	0.45	0.97	1.413	0	0	0
MSMEG_6873	pseudogene	-3.72655	0.0122129	-0.924582	0.00102625	16	6	23	0	0	2	2.399	1.164	1.625	0	0	0.451
MSMEG_3604	sorbitol utilization protein SOU2	-3.72516	0.0143873	-1.78843	0.00129813	7	2	18	0	0	0	1.049	0.388	1.272	0	0	0
MSMEG_4350	dapB	-3.72282	0.0151655	1.0208	0.00139895	49	48	70	13	1	1	7.346	9.311	4.947	1.851	0.206	0.225
MSMEG_5887	intersectin-EH binding protein Ibp1	-3.72279	0.0155992	1.27762	0.00146594	68	22	127	1	14	3	10.195	4.268	8.975	0.142	2.883	0.676
MSMEG_6585	acyl-CoA dehydrogenase	-3.71111	0.0299167	-0.32778	0.00358209	15	8	54	0	0	10	2.249	1.552	3.816	0	0	2.253
MSMEG_1237	hypothetical protein	-3.70843	0.0129231	-1.24827	0.00111014	7	5	26	0	1	0	1.049	0.97	1.837	0	0.206	0
MSMEG_4568	ribonuclease Z	-3.70169	0.041985	0.126693	0.00565108	52	17	26	20	0	0	7.796	3.298	1.837	2.847	0	0
MSMEG_2069	phosphotransferase enzyme family protein	-3.69566	0.0140272	-0.743606	0.00125958	15	6	29	4	0	0	2.249	1.164	2.049	0.569	0	0
MSMEG_0134	virulence factor Mce family protein	-3.68608	0.016909	1.10821	0.00162558	56	17	131	2	3	6	8.396	3.298	9.258	0.285	0.618	1.352
MSMEG_0341	conserved hypothetical protein	-3.68333	0.0429692	-1.86562	0.00582171	30	0	16	0	0	0	4.498	0	1.131	0	0	0
MSMEG_2643	conserved hypothetical protein	-3.6796	0.033837	-0.749524	0.00423329	9	4	55	0	0	5	1.349	0.776	3.887	0	0	1.126
MSMEG_6345	conserved hypothetical protein	-3.67635	0.038024	-0.737436	0.00494893	20	1	59	2	1	0	2.999	0.194	4.17	0.285	0.206	0
MSMEG_5482	mscL	-3.66872	0.0137585	-0.802543	0.00122513	14	17	16	0	2	0	2.099	3.298	1.131	0	0.412	0
MSMEG_5420	Tat-translocated enzyme	-3.6654	0.0315431	0.758016	0.00386561	26	46	69	0	11	3	3.898	8.923	4.876	0	2.265	0.676
MSMEG_1276	hypothetical protein	-3.66343	0.0128422	-1.69311	0.00109579	5	7	12	0	0	0	0.75	1.358	0.848	0	0	0
MSMEG_5934	conserved hypothetical protein	-3.65137	0.015692	-1.53635	0.00147827	14	10	6	0	0	0	2.099	1.94	0.424	0	0	0
MSMEG_4656	sugar ABC transporter ATP-binding protein	-3.64849	0.0227696	-0.155113	0.0024253	21	19	29	12	0	0	3.148	3.686	2.049	1.708	0	0
MSMEG_4979	cysD	-3.64466	0.0301479	-0.350918	0.0036327	8	16	46	10	0	0	1.199	3.104	3.251	1.424	0	0
MSMEG_3629	conserved hypothetical protein	-3.64319	0.0210527	-1.79815	0.0021787	2	6	20	0	0	0	0.3	1.164	1.413	0	0	0
MSMEG_0254	conserved hypothetical protein	-3.63404	0.0178528	-0.445702	0.00174048	15	19	23	6	0	0	2.249	3.686	1.625	0.854	0	0
MSMEG_6655	conserved hypothetical protein	-3.62122	0.0137585	-1.04719	0.00122341	15	15	10	1	0	0	2.249	2.91	0.707	0.142	0	0
MSMEG_6723	conserved hypothetical protein	-3.61987	0.026813	-0.483561	0.00303762	9	17	36	0	0	6	1.349	3.298	2.544	0	0	1.352
MSMEG_3787	D-aminoacylase	-3.61468	0.0268385	0.473934	0.00304438	37	14	66	19	1	0	5.547	2.716	4.664	2.705	0.206	0
MSMEG_1577	conserved hypothetical protein	-3.61139	0.0211074	-1.09453	0.00219271	8	4	32	0	2	0	1.199	0.776	2.261	0	0.412	0
MSMEG_5510	pseudogene	-3.61124	0.0153404	-1.74093	0.00142835	11	3	10	0	0	0	1.649	0.582	0.707	0	0	0
MSMEG_4381	amidase	-3.61	0.023705	-0.603367	0.00255227	15	28	15	0	3	0	2.249	5.431	1.06	0	0.618	0
MSMEG_5822	conserved hypothetical protein	-3.60079	0.0231218	-0.786418	0.00247615	13	5	33	0	4	0	1.949	0.97	2.332	0	0.824	0
MSMEG_2041	pseudogene	-3.59663	0.0155992	-1.765	0.00146394	9	3	11	0	0	0	1.349	0.582	0.777	0	0	0
MSMEG_2270	hypothetical protein	-3.59632	0.0228195	0.379203	0.0024372	33	16	55	15	1	0	4.948	3.104	3.887	2.135	0.206	0
MSMEG_6535	translation elongation factor EF-G	-3.59117	0.0144364	-1.68452	0.00130673	7	7	9	0	0	0	1.049	1.358	0.636	0	0	0
MSMEG_1847	4Fe-4S ferredoxin, iron-sulfur binding protein	-3.57496	0.0492866	-1.98309	0.00719621	9	0	32	0	0	0	1.349	0	2.261	0	0	0
MSMEG_0085	PTS system, Fru family protein, IIABC components	-3.56815	0.0282397	0.28621	0.00326438	21	29	48	0	10	1	3.148	5.625	3.392	0	2.06	0.225
MSMEG_3939	universal stress protein family protein	-3.55988	0.0335006	1.28362	0.00417619	61	20	149	15	10	0	9.146	3.88	10.53	2.135	2.06	0
MSMEG_3953	conserved hypothetical protein	-3.5594	0.047116	-1.9497	0.00675027	16	0	21	0	0	0	2.399	0	1.484	0	0	0
MSMEG_1896	beta-ketothiolase	-3.55788	0.0161879	-1.70494	0.00154226	10	5	8	0	0	0	1.499	0.97	0.565	0	0	0
MSMEG_6499	conserved hypothetical protein	-3.55614	0.0188321	-0.923013	0.00187018	7	16	20	0	2	0	1.049	3.104	1.413	0	0.412	0
MSMEG_0703	conserved hypothetical protein	-3.55485	0.0464454	2.04843	0.00658724	60	138	169	38	13	0	8.996	26.769	11.943	5.409	2.677	0
MSMEG_6267	thiocyanate hydrolase gamma subunit	-3.5547	0.0161839	-0.771474	0.0015379	16	12	16	3	0	0	2.399	2.328	1.131	0.427	0	0
MSMEG_1422	conserved hypothetical protein	-3.54821	0.000774037	2.8886	2.90068e-05	144	170	260	16	8	13	21.59	32.977	18.374	2.278	1.648	2.928
MSMEG_5582	hypothetical protein	-3.54258	0.0267355	-0.927751	0.00301261	33	5	13	0	0	2	4.948	0.97	0.919	0	0	0.451
MSMEG_5638	metallo-beta-lactamase family protein	-3.54076	0.0100164	1.19908	0.000791574	43	39	101	5	4	2	6.447	7.565	7.138	0.712	0.824	0.451
MSMEG_4830	conserved hypothetical protein	-3.53254	0.0262133	-1.33946	0.0029193	3	7	28	0	1	0	0.45	1.358	1.979	0	0.206	0
MSMEG_5030	dependent quinone reductase [EC:1.1.98.-] | (GenBank	-3.51964	0.0259897	0.239164	0.00287148	19	23	53	0	6	2	2.849	4.462	3.746	0	1.236	0.451
MSMEG_6591	aminotransferase, class V family protein	-3.51341	0.0334305	0.373707	0.00415834	46	12	50	0	2	9	6.897	2.328	3.534	0	0.412	2.027
MSMEG_0117	hydrolase	-3.4878	0.0207968	-1.81594	0.00213978	4	5	12	0	0	0	0.6	0.97	0.848	0	0	0
MSMEG_3191	conserved hypothetical protein	-3.4878	0.0207968	-1.81594	0.00213978	4	5	12	0	0	0	0.6	0.97	0.848	0	0	0
MSMEG_2266	hypothetical protein	-3.48232	0.0225859	-1.80179	0.00240248	3	7	12	0	0	0	0.45	1.358	0.848	0	0	0
MSMEG_3008	putative sigma 54 type regulator	-3.4816	0.0371275	-0.724978	0.00477874	6	10	38	0	5	0	0.9	1.94	2.685	0	1.03	0
MSMEG_0731	conserved hypothetical protein	-3.47672	0.029652	-0.83803	0.00352844	9	6	32	0	4	0	1.349	1.164	2.261	0	0.824	0
MSMEG_6470	hypothetical protein	-3.47428	0.0405241	-0.782974	0.00537362	21	2	32	6	0	0	3.148	0.388	2.261	0.854	0	0
MSMEG_2463	nicotine dehydrogenase chain A	-3.46605	0.0549995	-2.0081	0.00836329	10	0	26	0	0	0	1.499	0	1.837	0	0	0
MSMEG_6139	putative HTH-type transcriptional regulator	-3.46176	0.0211074	-1.729	0.00219349	5	9	8	0	0	0	0.75	1.746	0.565	0	0	0
MSMEG_2459	transporter ATPase	-3.46049	0.0299167	-0.847531	0.00358759	11	5	30	0	4	0	1.649	0.97	2.12	0	0.824	0
MSMEG_6008	acetyl-CoA acetyltransferase	-3.4577	0.0299167	1.0053	0.00358637	36	44	73	9	0	8	5.397	8.535	5.159	1.281	0	1.802
MSMEG_2986	glutamyl-tRNA(Gln	-3.44566	0.0267286	-1.09453	0.00300109	6	7	25	0	0	2	0.9	1.358	1.767	0	0	0.451
MSMEG_6630	glyoxalase family protein	-3.44531	0.0486781	-0.4639	0.00707229	7	13	44	0	9	0	1.049	2.522	3.109	0	1.854	0
MSMEG_1681	endoribonuclease L-PSP superfamily protein	-3.4347	7.70121e-05	3.70046	1.2432e-06	282	232	469	40	8	33	42.28	45.003	33.144	5.694	1.648	7.434
MSMEG_3014	conserved hypothetical protein	-3.43252	0.0614531	-2.03993	0.00969892	7	0	32	0	0	0	1.049	0	2.261	0	0	0
MSMEG_3321	ATP/GTP-binding protein	-3.42886	0.0276795	-1.70093	0.00318765	16	5	5	0	0	0	2.399	0.97	0.353	0	0	0
MSMEG_0495	pseudogene	-3.42775	0.0262133	-1.8986	0.00292414	6	2	13	0	0	0	0.9	0.388	0.919	0	0	0
MSMEG_2267	tetratricopeptide repeat domain protein	-3.42442	0.0268585	0.372019	0.00305052	37	14	48	7	0	3	5.547	2.716	3.392	0.996	0	0.676
MSMEG_5650	AMP-dependent synthetase and ligase	-3.41927	0.0244076	-1.69487	0.00265606	7	10	6	0	0	0	1.049	1.94	0.424	0	0	0
MSMEG_0320	putative phosphotriesterase	-3.41638	0.0239562	-1.78328	0.00258622	10	4	7	0	0	0	1.499	0.776	0.495	0	0	0
MSMEG_0326	AMP-dependent synthetase and ligase	-3.41598	0.0272574	-1.88893	0.00311768	3	4	14	0	0	0	0.45	0.776	0.989	0	0	0
MSMEG_4642	hypothetical protein	-3.40268	0.0292346	0.571241	0.0034468	43	18	51	8	0	4	6.447	3.492	3.604	1.139	0	0.901
MSMEG_4714	MoaC domain protein	-3.39852	0.0341592	-1.02889	0.00430313	4	8	30	3	0	0	0.6	1.552	2.12	0.427	0	0
MSMEG_0626	conserved hypothetical protein	-3.38622	0.0375377	-1.11942	0.00487482	10	2	30	3	0	0	1.499	0.388	2.12	0.427	0	0
MSMEG_3394	cupin domain protein	-3.3857	0.0303308	0.274962	0.00366758	22	13	61	4	0	5	3.298	2.522	4.311	0.569	0	1.126
MSMEG_5319	alkylhydroperoxidase AhpD core	-3.37745	0.0259928	-1.80735	0.00287726	9	4	7	0	0	0	1.349	0.776	0.495	0	0	0
MSMEG_4002	oxidoreductase, zinc-binding dehydrogenase family protein	-3.37331	0.0496777	-1.99919	0.00730343	1	3	27	0	0	0	0.15	0.582	1.908	0	0	0
MSMEG_6772	homoserine O-acetyltransferase	-3.37326	0.00807669	1.75791	0.000593563	76	48	123	5	17	2	11.395	9.311	8.692	0.712	3.501	0.451
MSMEG_6464	conserved hypothetical protein	-3.36519	0.0343079	-0.696897	0.00434659	17	7	22	0	0	5	2.549	1.358	1.555	0	0	1.126
MSMEG_1219	ABC-type transport system permease protein II	-3.36185	0.0617921	-2.02791	0.00977023	12	0	20	0	0	0	1.799	0	1.413	0	0	0
MSMEG_6801	kinase, pfkB family protein	-3.36	0.0425577	0.67488	0.00575369	30	16	78	0	9	6	4.498	3.104	5.512	0	1.854	1.352
MSMEG_0962	TetR-family protein transcriptional regulator	-3.3586	0.0355202	-1.79017	0.00453602	2	14	9	0	0	0	0.3	2.716	0.636	0	0	0
MSMEG_3550	ehuA	-3.35651	0.0728108	-2.0801	0.0122576	5	0	37	0	0	0	0.75	0	2.615	0	0	0
MSMEG_4511	linear gramicidin synthetase subunit B	-3.35167	0.0696275	-0.0698036	0.0115263	37	18	20	0	0	15	5.547	3.492	1.413	0	0	3.379
MSMEG_1421	hypothetical protein	-3.34533	0.0612153	1.37194	0.00959964	36	69	75	0	18	12	5.397	13.385	5.3	0	3.707	2.703
MSMEG_1424	FMN-dependent dehydrogenase	-3.34487	3.70841e-07	5.79907	5.87958e-10	949	811	2451	95	88	137	142.281	157.317	173.213	13.524	18.124	30.86
MSMEG_0339	FMN-dependent monooxygenase	-3.34453	0.0269568	-1.81594	0.00307723	7	5	7	0	0	0	1.049	0.97	0.495	0	0	0
MSMEG_6140	membrane protein	-3.33347	0.0374015	-0.876708	0.00484095	17	18	9	0	2	0	2.549	3.492	0.636	0	0.412	0
MSMEG_1498	/ methylmalonate-semialdehyde dehydrogenase [EC:1.2.1.18 1.2.1.27] | (GenBank	-3.33333	0.0806826	-0.0641681	0.0141526	9	20	51	0	22	0	1.349	3.88	3.604	0	4.531	0
MSMEG_0972	cytochrome C biogenesis protein transmembrane region	-3.32501	0.0647521	-2.03408	0.010411	13	0	18	0	0	0	1.949	0	1.272	0	0	0
MSMEG_6824	MarR-family protein regulatory protein	-3.31171	0.0290942	-1.8685	0.00342606	6	4	8	0	0	0	0.9	0.776	0.565	0	0	0
MSMEG_0116	taurine import ATP-binding protein TauB	-3.31088	0.0315431	-1.76944	0.0038902	10	6	5	0	0	0	1.499	1.164	0.353	0	0	0
MSMEG_4510	peptide synthetase mbtf	-3.30673	0.059001	-0.141709	0.00913333	24	12	30	0	0	17	3.598	2.328	2.12	0	0	3.829
MSMEG_2348	pseudogene	-3.30488	0.0479061	0.583726	0.00690488	29	11	87	7	0	7	4.348	2.134	6.148	0.996	0	1.577
MSMEG_0184	transferase	-3.29986	0.0463426	0.00703922	0.00655262	27	5	53	7	0	2	4.048	0.97	3.746	0.996	0	0.451
MSMEG_6326	tRNA-Ser	-3.29754	0.0340402	-1.28996	0.00427379	21	4	9	0	0	1	3.148	0.776	0.636	0	0	0.225
MSMEG_5260	conserved hypothetical protein	-3.29483	0.026652	-1.41164	0.00298865	6	5	15	1	0	0	0.9	0.97	1.06	0.142	0	0
MSMEG_2535	dehydrogenase/reductase SDR family protein member 10	-3.29398	0.0373492	-1.70238	0.0048288	10	10	4	0	0	0	1.499	1.94	0.283	0	0	0
MSMEG_3397	acetylornithine deacetylase	-3.28714	0.0409688	-0.973183	0.0054444	25	8	9	0	2	0	3.748	1.552	0.636	0	0.412	0
MSMEG_4997	oppD	-3.27928	0.0352128	0.818513	0.00448661	42	25	59	12	0	5	6.297	4.849	4.17	1.708	0	1.126
MSMEG_2791	pyridoxamine 5'-phosphate oxidase family protein	-3.27609	0.0150367	1.37099	0.00138273	46	26	131	5	4	5	6.897	5.043	9.258	0.712	0.824	1.126
MSMEG_4827	aminoglycoside phosphotransferase	-3.27195	0.0379726	-0.890359	0.00493677	20	7	13	0	3	0	2.999	1.358	0.919	0	0.618	0
MSMEG_4906	ThiS family protein	-3.26792	0.0615037	-0.543135	0.00971577	29	16	11	0	0	5	4.348	3.104	0.777	0	0	1.126
MSMEG_0657	Rieske 2Fe-2S domain protein	-3.2663	0.0501628	-1.93018	0.00739644	1	9	13	0	0	0	0.15	1.746	0.919	0	0	0
MSMEG_1423	ethyl]-4,4-dimethylpyrrolidin-2-one synthase [EC:1.3.98.7 4.1.99.26] | (GenBank	-3.26555	8.53005e-07	5.13461	2.06149e-09	575	532	1501	86	60	57	86.208	103.197	106.076	12.242	12.357	12.84
MSMEG_6884	NADP oxidoreductase, coenzyme f420-dependent:6-phosphogluconate dehydrogenase, nad-binding, putative	-3.25749	0.0382935	-1.98702	0.00500616	4	2	13	0	0	0	0.6	0.388	0.919	0	0	0
MSMEG_6871	isomerase	-3.25679	0.034245	-1.82025	0.00433368	5	8	6	0	0	0	0.75	1.552	0.424	0	0	0
MSMEG_6243	response regulator receiver domain protein	-3.25346	0.0413293	-1.78025	0.00553263	14	5	4	0	0	0	2.099	0.97	0.283	0	0	0
MSMEG_0139	mce-family protein mce1f	-3.24748	0.00629137	2.00716	0.000429823	66	47	200	10	8	5	9.895	9.117	14.134	1.424	1.648	1.126
MSMEG_1879	hypothetical protein	-3.24252	0.0532232	-1.99919	0.00798578	1	5	17	0	0	0	0.15	0.97	1.201	0	0	0
MSMEG_1327	recB	-3.24102	0.0454803	0.276943	0.0063955	35	11	43	2	0	10	5.247	2.134	3.039	0.285	0	2.253
MSMEG_6800	phosphoribulokinase/uridine kinase	-3.24014	0.0642518	-0.917091	0.010261	15	2	30	0	0	5	2.249	0.388	2.12	0	0	1.126
MSMEG_3212	hisIE	-3.23671	0.0288879	-0.656729	0.00339506	17	6	22	1	2	0	2.549	1.164	1.555	0.142	0.412	0
MSMEG_2851	conserved hypothetical protein	-3.22813	0.0519962	-1.02521	0.00773423	4	6	31	4	0	0	0.6	1.164	2.191	0.569	0	0
MSMEG_6033	hypothetical protein	-3.22102	0.0388195	1.20103	0.00510283	46	36	79	7	21	0	6.897	6.983	5.583	0.996	4.325	0
MSMEG_0089	chromosome condensation protein	-3.20943	0.029652	-1.3662	0.00353611	8	7	10	1	0	0	1.199	1.358	0.707	0.142	0	0
MSMEG_0135	virulence factor Mce family protein	-3.19479	0.055728	1.03885	0.0085062	47	16	93	5	0	27	7.047	3.104	6.572	0.712	0	6.082
MSMEG_5629	conserved hypothetical protein	-3.19427	0.0776619	-2.06159	0.0134884	16	0	13	0	0	0	2.399	0	0.919	0	0	0
MSMEG_4667	transcriptional regulator, LysR family protein	-3.19322	0.0490729	-0.932096	0.00715087	13	3	23	5	0	0	1.949	0.582	1.625	0.712	0	0
MSMEG_4111	alpha-methylacyl-CoA racemase	-3.19141	0.0587574	-0.6236	0.00907868	14	6	27	0	0	8	2.099	1.164	1.908	0	0	1.802
MSMEG_5906	putative acyl-CoA dehydrogenase	-3.18771	0.0780189	-1.04078	0.0135769	24	1	23	0	4	0	3.598	0.194	1.625	0	0.824	0
MSMEG_3599	sugar-binding transcriptional regulator, LacI family protein	-3.18523	0.0437287	1.21028	0.00600654	36	31	108	14	12	0	5.397	6.013	7.632	1.993	2.471	0
MSMEG_1425	creatininase subfamily protein	-3.17802	2.77824e-05	3.76097	2.84564e-07	227	194	546	34	21	25	34.034	37.632	38.586	4.84	4.325	5.631
MSMEG_1388	enoyl-CoA hydratase	-3.17248	0.0506832	-0.660608	0.00748049	10	13	20	0	6	0	1.499	2.522	1.413	0	1.236	0
MSMEG_2124	glycerol uptake facilitator, MIP channel	-3.16854	0.0499267	-1.99548	0.00735444	11	1	8	0	0	0	1.649	0.194	0.565	0	0	0
MSMEG_3472	conserved hypothetical protein	-3.16854	0.0499267	-1.99548	0.00735444	11	1	8	0	0	0	1.649	0.194	0.565	0	0	0
MSMEG_6101	folK	-3.15951	0.0845046	-0.356397	0.0150664	11	8	41	0	0	16	1.649	1.552	2.897	0	0	3.604
MSMEG_2633	ABC transporter ATP-binding protein	-3.15926	0.0496196	-1.92158	0.00728774	14	2	5	0	0	0	2.099	0.388	0.353	0	0	0
MSMEG_0264	transmembrane transport protein	-3.1554	0.0517527	-0.711417	0.00769056	13	8	20	0	6	0	1.949	1.552	1.413	0	1.236	0
MSMEG_4036	crotonobetaine/carnitine-CoA ligase	-3.15134	0.0437468	-1.8986	0.00602165	4	7	6	0	0	0	0.6	1.358	0.424	0	0	0
MSMEG_6296	5-exo-alcohol dehydrogenase	-3.15014	0.0473901	-0.46947	0.00682368	6	14	35	2	0	2	0.9	2.716	2.473	0.285	0	0.451
MSMEG_5904	conserved domain protein	-3.1458	0.051525	-0.0289649	0.00764928	10	23	38	2	5	0	1.499	4.462	2.685	0.285	1.03	0
MSMEG_5358	acetamidase/Formamidase family protein	-3.14575	0.0464952	-0.957585	0.00660847	15	7	13	0	0	3	2.249	1.358	0.919	0	0	0.676
MSMEG_0062	ftsk/spoiiie family protein	-3.14244	0.0352429	1.28772	0.00449553	29	41	98	1	11	7	4.348	7.953	6.926	0.142	2.265	1.577
MSMEG_2486	major facilitator superfamily protein	-3.13195	0.0459032	-1.99061	0.00647064	3	4	9	0	0	0	0.45	0.776	0.636	0	0	0
MSMEG_4778	putative thiolase	-3.13192	0.0730658	-0.972076	0.0123321	9	2	33	6	0	0	1.349	0.388	2.332	0.854	0	0
MSMEG_2534	putative carboxylesterase protein	-3.1206	0.0853415	-2.11858	0.015265	9	0	18	0	0	0	1.349	0	1.272	0	0	0
MSMEG_1682	flavin-containing monooxygenase FMO	-3.11763	1.13129e-06	4.70928	3.26113e-09	469	383	914	57	52	47	70.316	74.294	64.593	8.114	10.71	10.587
MSMEG_2503	hypothetical protein	-3.11621	0.0653247	-0.458557	0.0105377	13	17	19	0	9	0	1.949	3.298	1.343	0	1.854	0
MSMEG_6606	hypothetical protein	-3.1151	0.0373137	1.15444	0.00481345	47	15	100	1	9	8	7.047	2.91	7.067	0.142	1.854	1.802
MSMEG_5587	hypothetical protein	-3.11447	0.0565724	0.863887	0.00870032	31	24	63	0	11	9	4.648	4.656	4.452	0	2.265	2.027
MSMEG_3470	NAD-dependent epimerase/dehydratase	-3.11404	0.0534892	-2.04745	0.00804285	7	1	10	0	0	0	1.049	0.194	0.707	0	0	0
MSMEG_1679	AmiB	-3.11098	7.86946e-05	4.04057	1.29803e-06	267	304	529	42	15	51	40.031	58.97	37.385	5.979	3.089	11.488
MSMEG_3650	integral membrane protein	-3.10778	0.0543111	-2.05998	0.00821947	6	1	11	0	0	0	0.9	0.194	0.777	0	0	0
MSMEG_5203	DoxX subfamily protein, putative	-3.10749	0.0462321	-1.33706	0.00653033	15	6	7	0	1	0	2.249	1.164	0.495	0	0.206	0
MSMEG_6760	conserved hypothetical protein	-3.10358	6.55736e-05	3.85524	9.64039e-07	203	214	599	31	22	36	30.435	41.512	42.332	4.413	4.531	8.109
MSMEG_5141	nitrate/nitrite transporter protein	-3.10234	0.0561355	-1.54151	0.00860075	3	4	20	0	0	1	0.45	0.776	1.413	0	0	0.225
MSMEG_6474	nucleoside-diphosphate-sugar epimerase	-3.10229	0.0605693	-0.549875	0.00946631	12	8	24	11	0	0	1.799	1.552	1.696	1.566	0	0
MSMEG_5205	conserved hypothetical protein	-3.09323	0.048179	-1.92492	0.00698589	6	5	5	0	0	0	0.9	0.97	0.353	0	0	0
MSMEG_5165	integral membrane protein	-3.09249	0.0697245	-2.09451	0.0115835	1	3	18	0	0	0	0.15	0.582	1.272	0	0	0
MSMEG_2208	acyl-CoA dehydrogenase	-3.09086	0.087604	-2.12202	0.0159728	10	0	16	0	0	0	1.499	0	1.131	0	0	0
MSMEG_0889	succinic semialdehyde dehydrogenase	-3.08612	0.0591885	0.263911	0.00917942	33	10	41	0	5	5	4.948	1.94	2.897	0	1.03	1.126
MSMEG_2506	carboxyvinyl-carboxyphosphonate phosphorylmutase	-3.08327	0.0535152	-0.885713	0.00806044	9	10	16	0	4	0	1.349	1.94	1.131	0	0.824	0
MSMEG_2346	phytoene synthase	-3.07948	0.000688498	3.71537	2.50074e-05	157	232	501	16	67	18	23.539	45.003	35.406	2.278	13.799	4.055
MSMEG_3755	rrfA	-3.07565	0.0428494	5.61083	0.0057993	4807	373	627	79	129	86	720.703	72.354	44.31	11.246	26.568	19.372
MSMEG_6038	triene-9,17-dione monooxygenase [EC:1.14.14.12] | (GenBank	-3.07092	0.0647521	-0.1852	0.0104156	20	4	45	6	0	2	2.999	0.776	3.18	0.854	0	0.451
MSMEG_6485	ATP binding protein	-3.06625	0.0744659	0.717496	0.0126164	19	28	64	0	12	6	2.849	5.431	4.523	0	2.471	1.352
MSMEG_6835	Fatty acid desaturase	-3.06162	0.0931453	-2.15073	0.0173993	7	0	20	0	0	0	1.049	0	1.413	0	0	0
MSMEG_4014	N-carbamoyl-L-amino acid amidohydrolase	-3.06133	0.0622066	-1.85625	0.00987165	11	6	3	0	0	0	1.649	1.164	0.212	0	0	0
MSMEG_4685	oxidoreductase	-3.05688	0.0886972	0.94845	0.0162744	32	49	43	0	14	7	4.798	9.505	3.039	0	2.883	1.577
MSMEG_0683	conserved hypothetical protein	-3.05418	0.044231	1.74886	0.00613292	70	55	108	34	14	0	10.495	10.669	7.632	4.84	2.883	0
MSMEG_2665	conserved hypothetical protein	-3.04946	0.0694977	-0.434391	0.0114723	5	13	39	5	1	0	0.75	2.522	2.756	0.712	0.206	0
MSMEG_1181	hutF	-3.04859	0.0522838	-1.21663	0.00779264	17	4	9	2	0	0	2.549	0.776	0.636	0.285	0	0
MSMEG_6592	short-chain dehydrogenase/reductase SDR	-3.04726	0.0824354	-0.510872	0.0145551	18	2	43	0	3	2	2.699	0.388	3.039	0	0.618	0.451
MSMEG_0136	virulence factor Mce family protein, putative	-3.04453	0.00905977	1.99305	0.000694696	54	51	165	5	8	13	8.096	9.893	11.661	0.712	1.648	2.928
MSMEG_6309	ABC transporter, ATP-binding protein	-3.04013	0.0386855	1.38953	0.00506849	30	50	105	8	11	1	4.498	9.699	7.42	1.139	2.265	0.225
MSMEG_1389	conserved hypothetical protein	-3.03259	0.0546433	-1.96509	0.00829337	5	5	5	0	0	0	0.75	0.97	0.353	0	0	0
MSMEG_3099	pgl	-3.02458	0.0134715	1.98223	0.00117473	58	41	179	7	3	24	8.696	7.953	12.65	0.996	0.618	5.406
MSMEG_0604	glyoxylate reductase	-3.02146	0.0730658	-2.0801	0.0123249	1	5	12	0	0	0	0.15	0.97	0.848	0	0	0
MSMEG_2259	carbon starvation protein A	-3.01986	0.00339582	2.4166	0.00019676	111	78	146	10	6	19	16.642	15.13	10.318	1.424	1.236	4.28
MSMEG_4907	Mov34/MPN/PAD-1 family protein	-3.01957	0.0891465	-0.333299	0.0163825	18	6	28	21	0	0	2.699	1.164	1.979	2.989	0	0
MSMEG_0682	conserved hypothetical protein, putative	-3.01835	0.00879157	2.75073	0.000661744	84	178	180	11	12	17	12.594	34.528	12.721	1.566	2.471	3.829
MSMEG_5939	acetaldehyde dehydrogenase	-3.01665	0.0723952	1.0315	0.0121563	31	34	59	0	9	17	4.648	6.595	4.17	0	1.854	3.829
MSMEG_3785	PfkB-family protein carbohydrate kinase	-3.01469	0.0470416	0.478617	0.00673282	20	14	64	2	1	7	2.999	2.716	4.523	0.285	0.206	1.577
MSMEG_3383	hypothetical protein	-3.01437	0.0621462	-1.96654	0.00983692	10	3	4	0	0	0	1.499	0.582	0.283	0	0	0
MSMEG_1677	aspA	-3.01425	3.55945e-05	3.84897	4.10429e-07	259	196	458	22	42	29	38.831	38.02	32.367	3.132	8.65	6.533
MSMEG_2850	mycobacterial family protein 11 protein	-3.01401	0.030537	1.27792	0.00371347	34	40	88	8	1	9	5.098	7.759	6.219	1.139	0.206	2.027
MSMEG_1182	hutI	-3.01359	0.060084	-1.11963	0.00934127	15	8	8	0	2	0	2.249	1.552	0.565	0	0.412	0
MSMEG_6235	thiopurine S-methyltransferase (tpmt	-3.01358	0.0560862	1.26582	0.00858512	51	20	105	15	16	0	7.646	3.88	7.42	2.135	3.295	0
MSMEG_2355	conserved hypothetical protein	-3.00941	0.0581068	-1.99919	0.00896978	7	3	5	0	0	0	1.049	0.582	0.353	0	0	0
MSMEG_6761	glycerol-3-phosphate dehydrogenase 2	-2.99891	2.21225e-07	6.67534	1.5943e-10	1512	1553	3667	225	192	224	226.691	301.25	259.148	32.029	39.543	50.458
MSMEG_3463	putative esterase	-2.98615	0.0628908	-1.02936	0.0100074	13	7	11	0	3	0	1.949	1.358	0.777	0	0.618	0
MSMEG_5169	conserved hypothetical protein	-2.98359	0.0870527	-0.0731813	0.0157593	20	6	43	0	1	12	2.999	1.164	3.039	0	0.206	2.703
MSMEG_0127	oxidoreductase, zinc-binding dehydrogenase family protein	-2.98234	0.104908	0.232604	0.020655	10	13	71	0	4	8	1.499	2.522	5.018	0	0.824	1.802
MSMEG_5637	penicillin-binding protein 4	-2.97575	0.0802362	0.35546	0.0140512	15	30	40	0	7	4	2.249	5.819	2.827	0	1.442	0.901
MSMEG_1218	ABC-type transport system ATP-binding protein II	-2.97427	0.0812974	-2.13705	0.0142839	1	3	15	0	0	0	0.15	0.582	1.06	0	0	0
MSMEG_6759	glpK	-2.97258	2.94843e-07	6.09083	2.85888e-10	1076	1064	2219	152	137	138	161.322	206.394	156.817	21.638	28.216	31.086
MSMEG_1625	amino acid transporter, putative	-2.97177	0.0753832	-0.815106	0.012851	14	14	10	0	0	4	2.099	2.716	0.707	0	0	0.901
MSMEG_2070	acyl-CoA dehydrogenase family protein	-2.9624	0.085273	0.678297	0.0152405	21	35	45	0	7	9	3.148	6.789	3.18	0	1.442	2.027
MSMEG_1173	transcriptional regulator, ArsR family protein	-2.96119	0.0675164	-1.99919	0.0110062	3	7	5	0	0	0	0.45	1.358	0.353	0	0	0
MSMEG_5116	conserved hypothetical protein	-2.95913	0.0643341	-2.01334	0.0102834	4	5	5	0	0	0	0.6	0.97	0.353	0	0	0
MSMEG_1127	probable conserved transmembrane protein	-2.95808	0.0758811	-2.15309	0.0129713	3	1	14	0	0	0	0.45	0.194	0.989	0	0	0
MSMEG_2296	secreted protein	-2.95761	0.0574947	-1.32428	0.00886069	8	4	12	2	0	0	1.199	0.776	0.848	0.285	0	0
MSMEG_4351	putative oxidoreductase YjgI	-2.95693	0.0033048	3.29371	0.000188737	138	236	291	53	13	9	20.69	45.779	20.565	7.545	2.677	2.027
MSMEG_0075	conserved hypothetical protein	-2.95194	0.0653247	-1.14461	0.0105454	8	12	9	0	0	2	1.199	2.328	0.636	0	0	0.451
MSMEG_3171	conserved hypothetical protein	-2.95	0.0749489	-0.242337	0.0127147	14	6	41	0	2	5	2.099	1.164	2.897	0	0.412	1.126
MSMEG_3684	nuclear transport factor 2 (NTF2	-2.94512	0.0871069	-1.23449	0.0158055	4	4	24	0	3	0	0.6	0.776	1.696	0	0.618	0
MSMEG_1205	cyclopropane-fatty-acyl-phospholipid synthase 1	-2.94178	0.0735665	-0.886481	0.0124378	10	12	12	0	0	4	1.499	2.328	0.848	0	0	0.901
MSMEG_6615	hypothetical protein	-2.94041	0.000378364	3.21606	1.23202e-05	127	136	333	18	15	28	19.041	26.381	23.533	2.562	3.089	6.307
MSMEG_2235	amidohydrolase family protein	-2.93686	0.10807	-2.15309	0.0216756	14	0	10	0	0	0	2.099	0	0.707	0	0	0
MSMEG_5952	conserved hypothetical protein, putative	-2.93513	0.133141	-2.13705	0.0289579	0	10	15	0	0	0	0	1.94	1.06	0	0	0
MSMEG_2360	4-coumarate:CoA ligase	-2.93426	0.068054	-0.049441	0.0111241	22	16	23	0	2	5	3.298	3.104	1.625	0	0.412	1.126
MSMEG_2067	methyltransferase type 12	-2.93242	0.108909	-2.19717	0.0219608	6	0	19	0	0	0	0.9	0	1.343	0	0	0
MSMEG_1418	RNA polymerase ECF-type sigma factor	-2.93037	0.108856	-0.486396	0.0219344	5	15	29	15	0	0	0.75	2.91	2.049	2.135	0	0
MSMEG_6112	conserved hypothetical protein	-2.9238	0.0342436	0.811514	0.00431922	34	16	66	6	3	2	5.098	3.104	4.664	0.854	0.618	0.451
MSMEG_5878	serine esterase, cutinase family protein	-2.92199	0.0871069	-1.02521	0.0158068	19	3	13	0	4	0	2.849	0.582	0.919	0	0.824	0
MSMEG_2272	hypA	-2.91934	0.135725	0.54203	0.0298646	24	5	94	0	10	10	3.598	0.97	6.643	0	2.06	2.253
MSMEG_6209	conserved hypothetical protein	-2.91737	0.169809	0.156439	0.0416324	73	11	16	0	13	1	10.945	2.134	1.131	0	2.677	0.225
MSMEG_5897	virulence factor mce family protein	-2.91252	0.0436996	1.49617	0.00599626	64	51	65	17	6	1	9.595	9.893	4.594	2.42	1.236	0.225
MSMEG_3359	cis-3-chloroacrylic acid dehalogenase, putative	-2.90819	0.0970183	0.987066	0.0185842	31	15	93	4	0	43	4.648	2.91	6.572	0.569	0	9.686
MSMEG_4466	ABC transporter, permease protein UspA	-2.90813	0.136235	-2.18514	0.0300039	0	6	20	0	0	0	0	1.164	1.413	0	0	0
MSMEG_2345	pseudogene	-2.90517	0.0109763	1.89857	0.000893858	55	57	128	13	5	6	8.246	11.057	9.046	1.851	1.03	1.352
MSMEG_3957	conserved 13e12 repeat family protein	-2.90174	0.0916149	-0.697492	0.0169831	11	8	19	0	0	8	1.649	1.552	1.343	0	0	1.802
MSMEG_3387	[EC:1.2.1.3] | (GenBank	-2.90001	0.0689387	-1.44324	0.0113573	11	6	6	0	1	0	1.649	1.164	0.424	0	0.206	0
MSMEG_0817	LysR-family protein transcriptional regulator	-2.89538	0.0713209	-1.03782	0.0118834	11	11	8	3	0	0	1.649	2.134	0.565	0.427	0	0
MSMEG_3133	hypothetical protein	-2.89393	0.076605	-2.13194	0.0131613	2	3	9	0	0	0	0.3	0.582	0.636	0	0	0
MSMEG_2802	hypothetical protein	-2.8926	0.138297	-0.696548	0.0306972	3	8	40	13	0	0	0.45	1.552	2.827	1.851	0	0
MSMEG_6502	conserved hypothetical protein	-2.89155	0.0824499	1.55708	0.0145696	65	57	65	23	0	16	9.745	11.057	4.594	3.274	0	3.604
MSMEG_3095	D-ribose-binding periplasmic protein	-2.88953	0.131425	-0.698092	0.0285467	3	20	26	0	0	8	0.45	3.88	1.837	0	0	1.802
MSMEG_1294	allantoicase	-2.88838	0.0754913	-2.04745	0.0128829	7	3	4	0	0	0	1.049	0.582	0.283	0	0	0
MSMEG_3471	GTP cyclohydrolase	-2.88364	0.142536	-0.224648	0.0323367	31	16	13	0	0	16	4.648	3.104	0.919	0	0	3.604
MSMEG_2258	conserved hypothetical protein	-2.88224	0.0857544	-2.10015	0.0154501	11	1	5	0	0	0	1.649	0.194	0.353	0	0	0
MSMEG_6415	conserved hypothetical protein	-2.88203	0.0956857	-0.680794	0.0182462	19	9	12	0	7	0	2.849	1.746	0.848	0	1.442	0
MSMEG_5922	lipid-transfer protein	-2.87523	0.0924824	-2.00552	0.0172221	2	12	4	0	0	0	0.3	2.328	0.283	0	0	0
MSMEG_4712	pyruvate dehydrogenase E1 component, alpha subunit	-2.87345	0.105312	-0.588359	0.02078	17	6	19	0	11	0	2.549	1.164	1.343	0	2.265	0
MSMEG_3782	endoribonuclease L-PSP, putative	-2.87111	0.0591629	-0.641813	0.00916692	9	10	19	3	1	0	1.349	1.94	1.343	0.427	0.206	0
MSMEG_4509	MbtG protein	-2.8692	0.0753832	-2.12835	0.0128536	4	2	7	0	0	0	0.6	0.388	0.495	0	0	0
MSMEG_0419	integral membrane protein	-2.86596	0.0877462	-1.37028	0.016024	4	22	6	0	1	0	0.6	4.268	0.424	0	0.206	0
MSMEG_0739	spou rRNA methylase family protein	-2.86549	0.0862224	-2.02697	0.0155593	10	3	3	0	0	0	1.499	0.582	0.212	0	0	0
MSMEG_2636	regulatory protein, LacI	-2.86467	0.11176	-2.2307	0.0227451	1	1	24	0	0	0	0.15	0.194	1.696	0	0	0
MSMEG_5913	dioxygenase	-2.85929	0.105825	-0.62163	0.0210338	21	7	14	0	9	0	3.148	1.358	0.989	0	1.854	0
MSMEG_4327	3-oxoacyl-[acyl-carrier-protein] synthase 1	-2.8583	3.49216e-07	6.19549	5.03338e-10	1092	1067	2392	184	121	182	163.721	206.976	169.043	26.193	24.92	40.997
MSMEG_6685	3-amino-2-methylpropionate transaminase / 5-aminovalerate transaminase [EC:2.6.1.19 2.6.1.22 2.6.1.48] | (GenBank	-2.85759	0.107869	-0.850058	0.0216111	5	8	24	0	7	0	0.75	1.552	1.696	0	1.442	0
MSMEG_5164	zinc-binding alcohol dehydrogenase family protein	-2.854	0.0813019	-0.937905	0.0142995	14	6	11	5	0	0	2.099	1.164	0.777	0.712	0	0
MSMEG_6244	TetR-family protein transcriptional regulator	-2.84715	0.0826193	-2.12835	0.0146233	2	4	7	0	0	0	0.3	0.776	0.495	0	0	0
MSMEG_2064	two-component system response regulator	-2.84382	0.108856	-0.742911	0.0219267	15	3	21	11	0	0	2.249	0.582	1.484	1.566	0	0
MSMEG_2052	nuoL	-2.84331	0.0792192	-1.21328	0.0138274	8	10	8	0	2	0	1.199	1.94	0.565	0	0.412	0
MSMEG_4171	ribose transport system permease protein RbsC	-2.83673	0.135088	-1.00262	0.0296539	2	12	26	0	0	5	0.3	2.328	1.837	0	0	1.126
MSMEG_4172	D-ribose-binding periplasmic protein RbsB	-2.83412	0.0955669	-1.11877	0.0181835	7	4	18	0	4	0	1.049	0.776	1.272	0	0.824	0
MSMEG_0479	hypothetical protein	-2.83352	0.0953309	-2.17027	0.0180961	1	4	10	0	0	0	0.15	0.776	0.707	0	0	0
MSMEG_6753	oxidoreductase, short chain dehydrogenase/reductase family protein	-2.82933	0.0135406	1.92704	0.00118856	56	55	129	16	3	9	8.396	10.669	9.116	2.278	0.618	2.027
MSMEG_4367	formamidase	-2.82731	0.015692	1.95438	0.00147918	51	66	116	6	17	5	7.646	12.803	8.198	0.854	3.501	1.126
MSMEG_1329	major facilitator superfamily protein MFS_1, putative	-2.82211	0.0873901	-2.16276	0.0158864	6	1	7	0	0	0	0.9	0.194	0.495	0	0	0
MSMEG_5912	succinic semialdehyde dehydrogenase	-2.8202	0.107776	1.07439	0.021577	29	16	85	0	32	9	4.348	3.104	6.007	0	6.591	2.027
MSMEG_0257	acyl-CoA synthase	-2.80771	0.107197	-1.95903	0.0214456	6	10	2	0	0	0	0.9	1.94	0.141	0	0	0
MSMEG_6654	TnpC protein	-2.80172	0.100795	-0.828363	0.0195546	10	9	14	0	0	6	1.499	1.746	0.989	0	0	1.352
MSMEG_5411	conserved hypothetical protein	-2.79845	0.0951059	-2.14609	0.0180037	9	1	5	0	0	0	1.349	0.194	0.353	0	0	0
MSMEG_5573	sugar ABC transporter permease protein	-2.79776	0.0776619	0.532412	0.0134816	26	18	43	11	0	5	3.898	3.492	3.039	1.566	0	1.126
MSMEG_4326	acpP	-2.79768	2.36907e-06	4.88392	1.05853e-08	449	377	995	77	78	47	67.318	73.13	70.317	10.961	16.064	10.587
MSMEG_4317	conserved hypothetical protein	-2.79761	0.0885385	-1.42895	0.016207	7	12	5	0	1	0	1.049	2.328	0.353	0	0.206	0
MSMEG_5198	carnitinyl-CoA dehydratase	-2.79688	0.0972882	-0.366212	0.0186723	5	15	33	4	2	0	0.75	2.91	2.332	0.569	0.412	0
MSMEG_3931	[NiFe] hydrogenase, beta subunit, putative	-2.7943	0.000294959	3.21215	8.75779e-06	156	101	334	32	23	11	23.389	19.592	23.604	4.555	4.737	2.478
MSMEG_6020	D-xylose-binding periplasmic protein	-2.79317	0.124448	-0.000123706	0.0264931	7	29	35	0	2	7	1.049	5.625	2.473	0	0.412	1.577
MSMEG_5632	oxidoreductase, short chain dehydrogenase/reductase family protein	-2.79067	0.0948042	-2.07778	0.0178595	8	3	3	0	0	0	1.199	0.582	0.212	0	0	0
MSMEG_4523	binding-protein-dependent transport systems inner membrane component	-2.78732	0.102636	-2.17283	0.0200306	1	5	8	0	0	0	0.15	0.97	0.565	0	0	0
MSMEG_1894	short chain dehydrogenase	-2.78409	0.142536	-0.229978	0.0323353	14	12	25	0	0	24	2.099	2.328	1.767	0	0	5.406
MSMEG_1585	cupin domain protein	-2.78221	0.105873	-0.941988	0.0210586	15	5	12	0	0	5	2.249	0.97	0.848	0	0	1.126
MSMEG_1939	6-O-methylguanine DNA methyltransferase, DNA binding domain subfamily protein	-2.78185	0.119755	-0.807337	0.0251512	14	4	18	0	0	8	2.099	0.776	1.272	0	0	1.802
MSMEG_2576	deoxyribodipyrimidine photo-lyase	-2.78165	0.0873901	-2.16276	0.0159212	4	2	6	0	0	0	0.6	0.388	0.424	0	0	0
MSMEG_5075	ABC transporter ATP-binding protein	-2.78165	0.0873901	-2.16276	0.0159212	4	2	6	0	0	0	0.6	0.388	0.424	0	0	0
MSMEG_6246	pyridoxal-phosphate-dependent transferase	-2.78152	0.0853748	1.37758	0.0153213	60	38	60	19	0	16	8.996	7.371	4.24	2.705	0	3.604
MSMEG_3391	L-carnitine dehydratase/bile acid-inducible protein F	-2.77544	0.159203	-2.18878	0.0380913	0	12	10	0	0	0	0	2.328	0.707	0	0	0
MSMEG_4114	menB	-2.77457	0.157275	0.510031	0.03729	10	54	41	4	0	11	1.499	10.475	2.897	0.569	0	2.478
MSMEG_0157	oxalyl-CoA decarboxylase	-2.77352	0.114188	0.133368	0.0235683	28	4	48	7	0	5	4.198	0.776	3.392	0.996	0	1.126
MSMEG_2123	dhaK	-2.77274	0.14062	-0.00398074	0.0314762	20	3	56	0	5	6	2.999	0.582	3.958	0	1.03	1.352
MSMEG_0439	conserved hypothetical protein	-2.77085	0.109093	-2.02326	0.0220294	9	5	2	0	0	0	1.349	0.97	0.141	0	0	0
MSMEG_6305	conserved hypothetical protein	-2.76789	0.0542985	1.178	0.00820973	26	38	79	12	1	6	3.898	7.371	5.583	1.708	0.206	1.352
MSMEG_0353	conserved hypothetical protein	-2.76589	0.157636	-2.26211	0.0374663	0	4	21	0	0	0	0	0.776	1.484	0	0	0
MSMEG_1799	transcriptional regulator	-2.76507	0.112158	-0.0154664	0.0229423	26	15	19	1	0	11	3.898	2.91	1.343	0.142	0	2.478
MSMEG_1428	glucose-methanol-choline oxidoreductase	-2.76478	0.048179	1.76862	0.0069848	43	29	175	17	1	19	6.447	5.625	12.367	2.42	0.206	4.28
MSMEG_1293	xanthine/uracil permeases family protein	-2.76415	0.217093	-0.784037	0.0620403	31	0	43	0	1	5	4.648	0	3.039	0	0.206	1.126
MSMEG_4113	acyl-CoA dehydrogenase	-2.76296	0.0868207	-0.235333	0.0157048	12	17	22	0	2	4	1.799	3.298	1.555	0	0.412	0.901
MSMEG_6447	hypothetical protein	-2.76126	0.0943925	-1.66046	0.0177494	3	4	12	0	1	0	0.45	0.776	0.848	0	0.206	0
MSMEG_1092	urease accessory protein UreF	-2.75669	0.0843335	-1.63036	0.0149815	8	3	7	1	0	0	1.199	0.582	0.495	0.142	0	0
MSMEG_4328	3-oxoacyl-[acyl-carrier-protein] synthase 2	-2.75618	2.36907e-06	5.08676	1.05033e-08	496	469	1056	74	86	71	74.364	90.976	74.628	10.534	17.712	15.993
MSMEG_3829	esterase	-2.75587	0.129776	-0.413573	0.0280341	8	21	17	16	0	0	1.199	4.074	1.201	2.278	0	0
MSMEG_1280	hypothetical cytosolic protein	-2.75404	0.106918	-1.22175	0.0213744	4	7	15	0	0	3	0.6	1.358	1.06	0	0	0.676
MSMEG_6613	conserved hypothetical protein	-2.75263	0.102636	-0.895275	0.0200449	14	10	8	5	0	0	2.099	1.94	0.565	0.712	0	0
MSMEG_1683	cytosine/purine/uracil/thiamine/allantoin permease family protein	-2.75131	1.79359e-06	4.83914	6.97994e-09	479	368	849	78	52	65	71.815	71.384	59.999	11.104	10.71	14.642
MSMEG_2876	oxidoreductase, short chain dehydrogenase/reductase family protein	-2.75072	0.0953486	-2.18878	0.0181132	2	3	7	0	0	0	0.3	0.582	0.495	0	0	0
MSMEG_6021	xylA	-2.74893	0.137775	-0.797294	0.0304423	16	3	19	0	0	9	2.399	0.582	1.343	0	0	2.027
MSMEG_0153	panE	-2.74725	0.138087	0.577768	0.0306108	46	22	26	23	0	2	6.897	4.268	1.837	3.274	0	0.451
MSMEG_0066	early secretory antigenic target, 6 kDa	-2.74647	0.00265299	3.302	0.000147187	118	194	314	50	19	9	17.691	37.632	22.19	7.118	3.913	2.027
MSMEG_1277	hypothetical protein	-2.74611	0.100593	-2.10787	0.0194865	7	3	3	0	0	0	1.049	0.582	0.212	0	0	0
MSMEG_0576	MmpL4 protein	-2.74553	0.00279887	2.43483	0.000156121	86	55	188	12	10	15	12.894	10.669	13.286	1.708	2.06	3.379
MSMEG_5980	methyltransferase	-2.74314	0.0976307	-2.20293	0.018786	5	1	7	0	0	0	0.75	0.194	0.495	0	0	0
MSMEG_4382	dehydrogenase/reductase SDR family protein member 10	-2.74179	0.114843	0.701151	0.02372	12	47	50	1	5	5	1.799	9.117	3.534	0.142	1.03	1.126
MSMEG_6720	epoxide hydrolase	-2.74109	0.141097	-2.27356	0.0317707	4	0	20	0	0	0	0.6	0	1.413	0	0	0
MSMEG_0786	serine/threonine protein kinase	-2.74094	0.105635	0.98843	0.0209504	31	18	62	0	10	23	4.648	3.492	4.382	0	2.06	5.181
MSMEG_3062	conserved hypothetical protein	-2.74078	0.0857482	-0.295817	0.0154367	20	6	23	5	2	0	2.999	1.164	1.625	0.712	0.412	0
MSMEG_1992	L-carnitine dehydratase/bile acid-inducible protein F	-2.73886	0.117647	-2.06595	0.0245197	12	3	2	0	0	0	1.799	0.582	0.141	0	0	0
MSMEG_6566	hypothetical protein	-2.73858	0.155232	-2.19247	0.0363357	23	0	5	0	0	0	3.448	0	0.353	0	0	0
MSMEG_0336	conserved hypothetical protein	-2.73751	0.112764	-0.724672	0.0231259	7	10	17	10	0	0	1.049	1.94	1.201	1.424	0	0
MSMEG_6247	conserved hypothetical protein	-2.73615	0.0607494	0.938815	0.00951781	43	25	46	13	1	3	6.447	4.849	3.251	1.851	0.206	0.676
MSMEG_5865	conserved hypothetical protein	-2.7351	0.161938	-2.27356	0.038979	0	4	20	0	0	0	0	0.776	1.413	0	0	0
MSMEG_5649	acyl-CoA synthase	-2.73441	0.116217	-0.840439	0.0240876	8	8	16	0	7	0	1.199	1.552	1.131	0	1.442	0
MSMEG_6638	metE	-2.73231	4.53453e-06	5.63154	2.87575e-08	707	854	1326	127	99	107	105.999	165.659	93.709	18.079	20.389	24.103
MSMEG_6483	methyltransferase type 11	-2.73049	0.19414	-0.548998	0.051459	2	20	33	17	0	0	0.3	3.88	2.332	2.42	0	0
MSMEG_4688	conserved hypothetical protein, putative	-2.72698	0.000294492	3.64028	8.65903e-06	155	193	394	27	43	19	23.239	37.438	27.844	3.844	8.856	4.28
MSMEG_6037	2-diene-4-oate hydrolase [EC:3.7.1.17] | (GenBank	-2.72317	0.0943925	-1.60003	0.0177381	7	4	7	0	0	1	1.049	0.776	0.495	0	0	0.225
MSMEG_5216	glyoxalase family protein	-2.72131	0.125816	0.823163	0.0269114	22	33	44	0	5	24	3.298	6.401	3.109	0	1.03	5.406
MSMEG_5145	extracellular solute-binding protein, family protein 1	-2.72105	0.129776	-0.681215	0.0280467	10	8	18	0	0	10	1.499	1.552	1.272	0	0	2.253
MSMEG_3972	transcriptional regulator, LysR family protein	-2.72053	0.105772	-0.210299	0.0209928	11	11	29	1	10	0	1.649	2.134	2.049	0.142	2.06	0
MSMEG_5502	hypothetical protein	-2.71383	0.158168	-0.573301	0.0377067	10	5	28	0	0	16	1.499	0.97	1.979	0	0	3.604
MSMEG_3271	dihydroxyacetone kinase	-2.70868	0.160814	-0.80194	0.0386854	19	2	20	0	0	10	2.849	0.388	1.413	0	0	2.253
MSMEG_6233	conserved hypothetical protein	-2.70418	0.0434931	1.74651	0.00594911	59	56	90	39	3	2	8.846	10.863	6.36	5.552	0.618	0.451
MSMEG_3540	conserved hypothetical protein	-2.70375	0.0955669	0.197365	0.0181713	13	18	37	6	5	0	1.949	3.492	2.615	0.854	1.03	0
MSMEG_5893	conserved hypothetical protein	-2.70374	0.0963101	-0.293334	0.0184138	16	5	29	6	2	0	2.399	0.97	2.049	0.854	0.412	0
MSMEG_6298	malyl-CoA lyase	-2.69756	0.141097	-2.25964	0.0317534	8	0	11	0	0	0	1.199	0	0.777	0	0	0
MSMEG_0412	conserved hypothetical protein	-2.69445	0.0110545	2.62396	0.000903419	86	67	225	14	60	3	12.894	12.997	15.901	1.993	12.357	0.676
MSMEG_4329	propionyl-CoA carboxylase beta chain	-2.69347	3.6321e-05	4.35985	4.41615e-07	258	254	736	46	60	40	38.681	49.271	52.013	6.548	12.357	9.01
MSMEG_6621	bacterial luciferase family protein	-2.69178	0.177522	-2.22108	0.0444699	0	13	8	0	0	0	0	2.522	0.565	0	0	0
MSMEG_1607	putative tautomerase	-2.68933	0.0993471	-1.33194	0.0191878	9	7	6	2	0	0	1.349	1.358	0.424	0.285	0	0
MSMEG_2051	nuoM	-2.68343	0.103107	-2.20293	0.0201906	4	2	5	0	0	0	0.6	0.388	0.353	0	0	0
MSMEG_4846	probable enoyl-CoA hydratase	-2.6834	0.106496	-2.23959	0.0212747	2	2	8	0	0	0	0.3	0.388	0.565	0	0	0
MSMEG_0997	conserved hypothetical protein	-2.68194	0.128932	-2.07151	0.0277631	4	9	2	0	0	0	0.6	1.746	0.141	0	0	0
MSMEG_1876	LpqB protein	-2.68146	0.0792385	1.59896	0.0138422	65	27	101	26	23	0	9.745	5.237	7.138	3.701	4.737	0
MSMEG_4148	lipase	-2.68124	0.116012	-1.10239	0.0240284	12	3	12	5	0	0	1.799	0.582	0.848	0.712	0	0
MSMEG_4390	hypothetical protein	-2.6803	0.115742	-2.26968	0.0239392	2	1	12	0	0	0	0.3	0.194	0.848	0	0	0
MSMEG_6878	inner-membrane translocator	-2.67826	0.10376	-1.60434	0.020384	8	4	6	0	0	1	1.199	0.776	0.424	0	0	0.225
MSMEG_4989	sensor histidine kinase	-2.67797	0.0965735	0.412105	0.0184851	19	17	41	5	10	0	2.849	3.298	2.897	0.712	2.06	0
MSMEG_4363	conserved hypothetical protein	-2.67484	0.183486	-2.21796	0.0472336	0	15	7	0	0	0	0	2.91	0.495	0	0	0
MSMEG_0982	immunogenic protein	-2.66805	0.119641	-2.25477	0.0250732	1	3	9	0	0	0	0.15	0.582	0.636	0	0	0
MSMEG_2790	conserved hypothetical protein	-2.66413	0.133432	0.57204	0.0290629	36	8	46	0	10	10	5.397	1.552	3.251	0	2.06	2.253
MSMEG_6758	transport integral membrane protein	-2.6638	3.4955e-05	4.56415	3.87114e-07	334	308	693	38	57	81	50.076	59.746	48.975	5.409	11.739	18.246
MSMEG_4666	myo-inositol 2-dehydrogenase	-2.65942	0.105589	0.347502	0.0209177	18	13	44	4	12	0	2.699	2.522	3.109	0.569	2.471	0
MSMEG_0065	conserved hypothetical protein	-2.65793	9.23517e-05	4.6756	1.62394e-06	317	487	677	74	56	46	47.527	94.468	47.844	10.534	11.533	10.362
MSMEG_1278	death-on-curing protein	-2.65736	0.155197	-0.813694	0.036305	5	8	22	0	0	9	0.75	1.552	1.555	0	0	2.027
MSMEG_6214	GatB/Yqey domain protein	-2.65487	0.147994	-2.28559	0.0342575	6	0	13	0	0	0	0.9	0	0.919	0	0	0
MSMEG_0305	acyltransferase domain protein	-2.65463	0.148363	-0.637659	0.034407	15	6	16	0	12	0	2.249	1.164	1.131	0	2.471	0
MSMEG_5843	conserved hypothetical protein	-2.64853	0.140623	-0.500064	0.0315087	18	2	32	0	3	3	2.699	0.388	2.261	0	0.618	0.676
MSMEG_6686	glutaryl-CoA dehydrogenase	-2.64099	0.0786577	0.577054	0.0137067	18	24	45	10	1	2	2.699	4.656	3.18	1.424	0.206	0.451
MSMEG_2536	3-oxoacyl-[acyl-carrier-protein] reductase	-2.63788	0.182995	0.189998	0.0469224	8	23	42	0	1	25	1.199	4.462	2.968	0	0.206	5.631
MSMEG_5476	gcl	-2.63495	0.144907	-0.944757	0.0330835	8	3	20	9	0	0	1.199	0.582	1.413	1.281	0	0
MSMEG_1678	transcriptional regulator, LysR family protein	-2.63437	0.00482511	2.57929	0.000302525	101	76	161	16	29	5	15.143	14.742	11.378	2.278	5.973	1.126
MSMEG_5921	conserved hypothetical protein	-2.63396	0.145551	-1.22894	0.0332725	4	4	19	0	0	4	0.6	0.776	1.343	0	0	0.901
MSMEG_1147	mce related protein	-2.63323	0.136934	-1.46228	0.0301776	13	9	3	0	0	1	1.949	1.746	0.212	0	0	0.225
MSMEG_1180	N-carbamoyl-L-amino acid hydrolase	-2.63236	0.162343	-0.734206	0.0391	11	4	21	0	12	0	1.649	0.776	1.484	0	2.471	0
MSMEG_2193	transcriptional regulator, TetR family protein	-2.62578	0.207879	-1.01646	0.0576177	8	1	35	0	0	9	1.199	0.194	2.473	0	0	2.027
MSMEG_6108	zinc-binding dehydrogenase	-2.62404	0.182803	-0.370071	0.0468205	21	16	11	0	0	15	3.148	3.104	0.777	0	0	3.379
MSMEG_0269	3-oxoacyl-[acyl-carrier-protein] reductase	-2.62364	0.138146	0.528101	0.0306438	27	16	35	0	3	23	4.048	3.104	2.473	0	0.618	5.181
MSMEG_0080	conserved hypothetical protein	-2.62334	0.123309	-2.18245	0.0262152	3	5	3	0	0	0	0.45	0.97	0.212	0	0	0
MSMEG_6787	ribose 5-phosphate isomerase	-2.62055	0.0438789	1.85033	0.0060588	65	65	81	28	6	2	9.745	12.609	5.724	3.986	1.236	0.451
MSMEG_6780	phenazine biosynthesis protein PhzF	-2.61862	0.15994	-0.531471	0.0384289	6	12	21	18	0	0	0.9	2.328	1.484	2.562	0	0
MSMEG_1245	phosphoadenosine phosphosulfate reductase	-2.61666	0.00783607	3.38752	0.000571497	110	242	272	31	49	8	16.492	46.943	19.222	4.413	10.092	1.802
MSMEG_5955	protein-tyrosine kinase, putative	-2.61513	0.159918	-2.26968	0.0383545	12	0	7	0	0	0	1.799	0	0.495	0	0	0
MSMEG_6301	ligD	-2.61342	0.075248	0.458847	0.0127902	27	14	36	3	6	1	4.048	2.716	2.544	0.427	1.236	0.225
MSMEG_1924	N-acetyltransferase Ats1	-2.61282	0.129776	0.332534	0.0280576	15	12	49	3	17	0	2.249	2.328	3.463	0.427	3.501	0
MSMEG_2477	cyclopentanol dehydrogenase	-2.6121	0.125019	-0.999412	0.0266688	9	6	11	6	0	0	1.349	1.164	0.777	0.854	0	0
MSMEG_5419	pseudogene	-2.60866	0.0267343	2.38858	0.00300558	45	100	154	6	10	31	6.747	19.398	10.883	0.854	2.06	6.983
MSMEG_3517	HAD-superfamily protein subfamily protein IB hydrolase	-2.60722	0.158168	-0.982906	0.037689	23	4	8	0	0	5	3.448	0.776	0.565	0	0	1.126
MSMEG_5717	pyridoxamine 5'-phosphate oxidase family protein	-2.60704	0.0605519	1.37728	0.00943399	60	31	57	9	14	1	8.996	6.013	4.028	1.281	2.883	0.225
MSMEG_4472	multidrug-efflux transporter protein	-2.60687	0.171363	-1.15985	0.0422109	2	5	26	6	0	0	0.3	0.97	1.837	0.854	0	0
MSMEG_2608	cobalt transport protein CbiM	-2.60424	0.139191	-1.00839	0.0310762	7	15	8	0	4	0	1.049	2.91	0.565	0	0.824	0
MSMEG_4048	cyclase	-2.60403	0.156845	0.350834	0.036962	11	14	54	0	15	4	1.649	2.716	3.816	0	3.089	0.901
MSMEG_1813	propionyl-CoA carboxylase beta chain	-2.6036	0.00027711	4.00486	7.86835e-06	201	217	512	42	75	17	30.135	42.094	36.183	5.979	15.447	3.829
MSMEG_3384	isoflavone reductase	-2.60131	0.122838	0.384349	0.0259557	23	13	37	3	0	17	3.448	2.522	2.615	0.427	0	3.829
MSMEG_3847	copper methylamine oxidase	-2.59943	0.117541	-0.086785	0.0244806	18	8	27	2	9	0	2.699	1.552	1.908	0.285	1.854	0
MSMEG_0595	glycolate oxidase	-2.59347	0.0922689	0.510156	0.0171425	22	8	63	7	1	4	3.298	1.552	4.452	0.996	0.206	0.901
MSMEG_6338	phosphoglycerate mutase family protein, putative	-2.59057	0.141097	-1.34902	0.0317478	3	14	8	0	0	2	0.45	2.716	0.565	0	0	0.451
MSMEG_1555	pseudogene	-2.59052	0.183096	-1.44648	0.0470276	29	6	2	0	0	1	4.348	1.164	0.141	0	0	0.225
MSMEG_0279	amino acid permease	-2.5845	0.0541711	1.21717	0.00818266	41	20	75	10	1	11	6.147	3.88	5.3	1.424	0.206	2.478
MSMEG_4164	3-hydroxybutyryl-CoA dehydratase	-2.58436	0.108738	0.368749	0.0218792	18	17	37	7	7	0	2.699	3.298	2.615	0.996	1.442	0
MSMEG_4205	putative transcriptional regulator	-2.57758	0.188905	-0.81221	0.049282	6	4	27	0	12	0	0.9	0.776	1.908	0	2.471	0
MSMEG_6675	hypothetical protein	-2.57557	0.146238	-0.955027	0.033598	12	9	8	0	5	0	1.799	1.746	0.565	0	1.03	0
MSMEG_1095	ureG	-2.57381	0.196884	-2.28973	0.0524138	0	11	7	0	0	0	0	2.134	0.495	0	0	0
MSMEG_0071	conserved hypothetical protein	-2.57358	0.0315431	2.10348	0.00388698	51	46	126	2	21	28	7.646	8.923	8.904	0.285	4.325	6.307
MSMEG_3948	acyltransferase, ws/dgat/mgat subfamily protein	-2.57226	0.00257282	3.33567	0.000138471	203	83	321	50	6	43	30.435	16.1	22.685	7.118	1.236	9.686
MSMEG_6100	conserved hypothetical protein	-2.57024	0.123248	-1.5313	0.0261845	5	3	10	2	0	0	0.75	0.582	0.707	0.285	0	0
MSMEG_4645	orB	-2.56815	0.00154991	2.83484	7.26032e-05	98	90	202	14	22	16	14.693	17.458	14.275	1.993	4.531	3.604
MSMEG_1297	hydroxydechloroatrazine ethylaminohydrolase	-2.56534	0.0931973	0.0836716	0.0174224	11	12	39	3	3	1	1.649	2.328	2.756	0.427	0.618	0.225
MSMEG_2617	cobB	-2.56394	0.0713294	1.20688	0.0119054	56	17	62	6	18	1	8.396	3.298	4.382	0.854	3.707	0.225
MSMEG_6266	thiocyanate hydrolase beta subunit	-2.56023	0.126715	-0.480598	0.0271585	6	8	29	3	3	0	0.9	1.552	2.049	0.427	0.618	0
MSMEG_1858	putative transposition helper protein	-2.56008	0.134072	-2.2307	0.0292998	3	4	3	0	0	0	0.45	0.776	0.212	0	0	0
MSMEG_6765	ABC-2 type transporter superfamily protein	-2.55712	0.0943981	1.23291	0.0177694	57	9	82	2	4	24	8.546	1.746	5.795	0.285	0.824	5.406
MSMEG_2825	pseudogene	-2.55613	0.181251	-1.88116	0.0461618	8	0	18	1	0	0	1.199	0	1.272	0.142	0	0
MSMEG_6034	hypothetical protein	-2.55351	0.167581	-2.32575	0.0407721	5	0	13	0	0	0	0.75	0	0.919	0	0	0
MSMEG_0335	enoyl-CoA hydratase/isomerase	-2.5481	0.155952	-1.06794	0.0366841	5	8	13	0	0	5	0.75	1.552	0.919	0	0	1.126
MSMEG_3509	conserved hypothetical protein	-2.54745	0.181526	-0.918366	0.0463279	5	5	22	0	9	0	0.75	0.97	1.555	0	1.854	0
MSMEG_0740	glycosyl hydrolase family protein 76	-2.54644	0.212242	0.136081	0.0597751	31	2	50	0	4	14	4.648	0.388	3.534	0	0.824	3.154
MSMEG_2466	glutaryl-CoA dehydrogenase	-2.54353	0.211799	-0.914287	0.0595591	7	2	30	0	0	11	1.049	0.388	2.12	0	0	2.478
MSMEG_0217	lutathione dehydrogenase / alcohol dehydrogenase [EC:1.1.1.284 1.1.1.1] | (GenBank	-2.54233	0.178441	-2.34601	0.0447832	3	0	19	0	0	0	0.45	0	1.343	0	0	0
MSMEG_0522	pp24 protein	-2.54176	0.159881	-0.118005	0.0383226	17	4	38	0	3	8	2.549	0.776	2.685	0	0.618	1.802
MSMEG_2342	putative glycosyltransferase	-2.54009	0.17172	-0.784037	0.0423731	13	5	14	0	10	0	1.949	0.97	0.989	0	2.06	0
MSMEG_5888	conserved hypothetical protein	-2.53638	0.137862	0.360187	0.0305013	29	19	23	6	7	0	4.348	3.686	1.625	0.854	1.442	0
MSMEG_1114	short chain dehydrogenase	-2.53336	0.00126534	3.24307	5.63548e-05	128	119	312	56	14	13	19.191	23.084	22.049	7.972	2.883	2.928
MSMEG_4565	oxidoreductase	-2.53084	0.174364	-2.34079	0.0432769	4	0	15	0	0	0	0.6	0	1.06	0	0	0
MSMEG_0550	sulfonate binding protein	-2.53004	0.105312	1.5714	0.0207666	41	39	100	42	14	0	6.147	7.565	7.067	5.979	2.883	0
MSMEG_4730	conserved hypothetical protein	-2.525	0.184732	-0.674015	0.0477408	11	21	8	0	8	0	1.649	4.074	0.565	0	1.648	0
MSMEG_1378	1-phosphofructokinase	-2.52377	0.179008	-0.614711	0.0452292	9	11	15	0	13	0	1.349	2.134	1.06	0	2.677	0
MSMEG_6222	integral membrane protein	-2.52198	0.211568	-0.73849	0.0593988	9	2	29	19	0	0	1.349	0.388	2.049	2.705	0	0
MSMEG_0593	conserved hypothetical protein	-2.52148	0.181558	-0.858203	0.0463707	9	4	18	0	10	0	1.349	0.776	1.272	0	2.06	0
MSMEG_0963	hypothetical protein	-2.51965	0.134072	0.519713	0.0293232	15	23	43	8	0	9	2.249	4.462	3.039	1.139	0	2.027
MSMEG_3925	AttM/AiiB family protein	-2.51438	0.134072	-1.4576	0.0293537	6	6	6	2	0	0	0.9	1.164	0.424	0.285	0	0
MSMEG_0472	putative lipoprotein	-2.51143	0.171617	-1.23778	0.0422983	14	2	10	0	4	0	2.099	0.388	0.707	0	0.824	0
MSMEG_1148	mce related protein	-2.50419	0.183462	-2.35867	0.0472008	3	0	18	0	0	0	0.45	0	1.272	0	0	0
MSMEG_5347	transporter, major facilitator family protein	-2.504	0.106447	-0.192314	0.0212342	15	15	17	1	1	3	2.249	2.91	1.201	0.142	0.206	0.676
MSMEG_5492	acetyl-CoA carboxylase carboxyltransferase	-2.50051	0.190649	-1.28186	0.0500116	2	6	19	0	0	4	0.3	1.164	1.343	0	0	0.901
MSMEG_4032	zinc-binding alcohol dehydrogenase	-2.49755	0.0435648	1.609	0.00596907	35	33	97	3	22	6	5.247	6.401	6.855	0.427	4.531	1.352
MSMEG_6481	conserved hypothetical protein	-2.49566	0.151346	0.216381	0.0352298	33	12	21	11	3	0	4.948	2.328	1.484	1.566	0.618	0
MSMEG_5255	conserved hypothetical protein	-2.494	0.15376	0.564458	0.0358581	19	13	47	0	8	14	2.849	2.522	3.322	0	1.648	3.154
MSMEG_4663	protein IolB	-2.49241	0.221957	-1.33093	0.0638551	1	6	26	0	0	4	0.15	1.164	1.837	0	0	0.901
MSMEG_0126	mandelate racemase/muconate lactonizing enzyme	-2.49149	0.19207	-0.160635	0.0505228	5	11	45	0	3	7	0.75	2.134	3.18	0	0.618	1.577
MSMEG_1275	HNH nuclease, putative	-2.48871	0.190495	-2.30857	0.0499438	14	0	5	0	0	0	2.099	0	0.353	0	0	0
MSMEG_6572	methyltransferase	-2.48553	0.172979	-1.25193	0.0427201	4	5	14	0	0	4	0.6	0.97	0.989	0	0	0.901
MSMEG_6682	RNA polymerase sigma-70 factor, putative	-2.48526	0.180177	-2.33232	0.0456026	8	0	8	0	0	0	1.199	0	0.565	0	0	0
MSMEG_1769	UsfY protein	-2.47811	0.00160124	4.60386	7.54691e-05	214	528	657	74	34	79	32.085	102.421	46.43	10.534	7.002	17.795
MSMEG_6297	2-((N-methylformamido	-2.47608	0.181251	-0.109912	0.0460479	9	34	16	11	0	1	1.349	6.595	1.131	1.566	0	0.225
MSMEG_5937	4-hydroxy-2-oxovalerate aldolase	-2.47563	0.0205434	1.97815	0.00209638	64	36	102	4	14	17	9.595	6.983	7.208	0.569	2.883	3.829
MSMEG_6742	conserved hypothetical protein	-2.47542	0.211693	-0.156005	0.0594987	16	16	15	36	0	0	2.399	3.104	1.06	5.125	0	0
MSMEG_1990	conserved hypothetical protein	-2.475	0.157229	-2.32575	0.0372564	1	4	5	0	0	0	0.15	0.776	0.353	0	0	0
MSMEG_0707	conserved hypothetical protein	-2.4738	0.187178	-2.32414	0.0486207	11	0	6	0	0	0	1.649	0	0.424	0	0	0
MSMEG_4043	amidohydrolase 2	-2.4715	0.128259	1.41718	0.0275448	34	49	67	17	26	0	5.098	9.505	4.735	2.42	5.355	0
MSMEG_5927	conserved hypothetical protein	-2.47078	0.198505	-0.675234	0.0531682	17	6	12	0	0	12	2.549	1.164	0.848	0	0	2.703
MSMEG_0141	probable conserved mce associated transmembrane protein	-2.46838	0.0961269	0.995569	0.018354	19	19	79	3	2	17	2.849	3.686	5.583	0.427	0.412	3.829
MSMEG_6302	DNA ligase	-2.46481	0.148786	-0.291404	0.0345265	22	4	22	5	0	3	3.298	0.776	1.555	0.712	0	0.676
MSMEG_2920	aldo/keto reductase	-2.46406	0.244467	-1.52433	0.0748413	14	0	20	0	0	3	2.099	0	1.413	0	0	0.676
MSMEG_4569	conserved hypothetical protein	-2.46285	0.216636	-0.968757	0.0616373	8	2	23	0	10	0	1.199	0.388	1.625	0	2.06	0
MSMEG_5845	putative C4-dicarboxylate transporter	-2.46158	0.157793	-1.70238	0.0375491	10	3	4	0	1	0	1.499	0.582	0.283	0	0.206	0
MSMEG_1241	conserved hypothetical protein	-2.45972	0.246492	-0.122561	0.0756387	22	18	13	0	0	31	3.298	3.492	0.919	0	0	6.983
MSMEG_3583	monooxygenase	-2.45904	0.0472105	1.35825	0.00678422	47	19	71	3	9	9	7.047	3.686	5.018	0.427	1.854	2.027
MSMEG_0787	Bacterial extracellular solute-binding protein, family protein 3	-2.456	0.226781	0.178563	0.0661255	56	2	35	9	6	0	8.396	0.388	2.473	1.281	1.236	0
MSMEG_6749	conserved hypothetical protein	-2.45597	0.20473	-2.18878	0.0561841	3	12	1	0	0	0	0.45	2.328	0.071	0	0	0
MSMEG_0884	glyoxalase family protein	-2.45556	0.138893	-0.470734	0.0309534	9	6	24	5	2	0	1.349	1.164	1.696	0.712	0.412	0
MSMEG_2935	phosphatidylinositol alpha-mannosyltransferase	-2.45447	0.208454	-0.360718	0.0580983	27	2	25	1	0	12	4.048	0.388	1.767	0.142	0	2.703
MSMEG_3268	ABC transporter, permease protein	-2.45076	0.170074	-1.60362	0.0417462	7	9	3	0	0	1	1.049	1.746	0.212	0	0	0.225
MSMEG_3156	conserved hypothetical protein	-2.44993	0.187178	0.538304	0.0486305	13	9	81	11	0	11	1.949	1.746	5.724	1.566	0	2.478
MSMEG_4756	acpS	-2.4488	0.000133537	3.94413	2.74078e-06	292	152	386	48	54	21	43.779	29.485	27.279	6.833	11.121	4.73
MSMEG_5399	ATP-dependent DNA helicase RecQ	-2.44421	0.069551	0.894565	0.0114983	30	21	48	8	4	2	4.498	4.074	3.392	1.139	0.824	0.451
MSMEG_0974	ccsB	-2.44354	0.0494612	1.45113	0.0072394	43	16	110	11	7	4	6.447	3.104	7.774	1.566	1.442	0.901
MSMEG_5886	enoyl-CoA hydratase	-2.44307	0.174413	-0.380919	0.0433646	25	3	21	0	4	3	3.748	0.582	1.484	0	0.824	0.676
MSMEG_4165	[EC:1.2.1.28] | (GenBank	-2.44147	0.0284659	2.02413	0.00331104	52	63	110	22	11	3	7.796	12.221	7.774	3.132	2.265	0.676
MSMEG_3593	conserved hypothetical protein	-2.44048	0.129939	0.800387	0.0281622	13	20	69	1	9	7	1.949	3.88	4.876	0.142	1.854	1.577
MSMEG_5484	conserved hypothetical protein	-2.43326	0.147837	-0.575825	0.0341601	6	7	24	4	2	0	0.9	1.358	1.696	0.569	0.412	0
MSMEG_3627	ureA	-2.42898	0.143404	0.313341	0.0325749	23	11	32	6	0	9	3.448	2.134	2.261	0.854	0	2.027
MSMEG_6766	ABC transporter, ATP-binding protein, NodI family protein	-2.42867	0.0147745	2.39824	0.00134585	110	30	175	17	23	6	16.492	5.819	12.367	2.42	4.737	1.352
MSMEG_5837	glutathione peroxidase family protein	-2.42361	0.041985	1.60602	0.00565206	61	20	83	4	16	7	9.146	3.88	5.866	0.569	3.295	1.577
MSMEG_0452	inner membrane permease YgbN	-2.42259	0.0220729	1.82609	0.00232524	50	37	96	6	8	14	7.496	7.177	6.784	0.854	1.648	3.154
MSMEG_6863	class II aldolase/adducin domain protein	-2.42055	0.224211	-0.651713	0.0648914	6	8	21	0	0	16	0.9	1.552	1.484	0	0	3.604
MSMEG_2988	carbon-nitrogen hydrolase family protein	-2.4152	0.183981	-1.40847	0.0473875	3	5	12	0	3	0	0.45	0.97	0.848	0	0.618	0
MSMEG_5147	sugar ABC-transporter integral membrane protein	-2.41509	0.192555	-2.36241	0.0507671	7	0	8	0	0	0	1.049	0	0.565	0	0	0
MSMEG_4854	peptidase, M24 family protein	-2.41418	0.200111	-1.23304	0.0541378	5	3	16	0	0	5	0.75	0.582	1.131	0	0	1.126
MSMEG_2606	ArsR-family protein transcriptional regulator	-2.41133	0.188905	-0.750928	0.0493296	9	9	11	12	0	0	1.349	1.746	0.777	1.708	0	0
MSMEG_5435	acyl-CoA synthase	-2.40916	5.40986e-05	4.0204	7.64149e-07	217	174	489	51	37	37	32.534	33.752	34.558	7.26	7.62	8.335
MSMEG_2980	putative membrane protein	-2.40871	0.19287	-2.37008	0.0509558	6	0	9	0	0	0	0.9	0	0.636	0	0	0
MSMEG_3804	conserved hypothetical protein	-2.40871	0.19287	-2.37008	0.0509558	6	0	9	0	0	0	0.9	0	0.636	0	0	0
MSMEG_3249	branched-chain amino acid ABC transporter, permease protein	-2.40699	0.00171471	3.22404	8.25472e-05	129	70	354	33	13	33	19.341	13.579	25.017	4.698	2.677	7.434
MSMEG_6710	hydrolase, alpha/beta fold family protein	-2.40229	0.196884	-2.36241	0.0524681	8	0	7	0	0	0	1.199	0	0.495	0	0	0
MSMEG_5856	pcaC	-2.3934	0.216667	-2.41256	0.0616864	0	4	11	0	0	0	0	0.776	0.777	0	0	0
MSMEG_1413	rocD	-2.39119	0.215356	-1.94566	0.0609412	6	0	18	1	0	0	0.9	0	1.272	0.142	0	0
MSMEG_4342	metallo-beta-lactamase family protein	-2.38578	0.00396565	2.92351	0.00024178	82	113	208	23	12	24	12.294	21.92	14.699	3.274	2.471	5.406
MSMEG_3270	SN-glycerol-3-phosphate ABC transporter, ATP-binding protein	-2.38491	0.19528	-0.608129	0.0517894	4	10	25	0	1	6	0.6	1.94	1.767	0	0.206	1.352
MSMEG_0506	ABC transporter, permease protein	-2.38265	0.20028	-0.757683	0.0542414	12	6	11	13	0	0	1.799	1.164	0.777	1.851	0	0
MSMEG_5020	butanediol dehydrogenase / diacetyl reductase [EC:1.1.1.- 1.1.1.76 1.1.1.304] | (GenBank	-2.3821	0.20719	-2.33567	0.0572773	1	9	2	0	0	0	0.15	1.746	0.141	0	0	0
MSMEG_3462	oxidoreductase	-2.38058	0.179008	-0.10182	0.0452209	10	16	22	16	0	1	1.499	3.104	1.555	2.278	0	0.225
MSMEG_6117	glucarate dehydratase	-2.37752	0.189454	-1.73503	0.0496164	2	10	5	0	0	1	0.3	1.94	0.353	0	0	0.225
MSMEG_1626	putative DNA-binding protein	-2.37622	0.216636	-0.799546	0.0615752	17	7	8	0	9	0	2.549	1.358	0.565	0	1.854	0
MSMEG_6260	glnT	-2.37153	0.206258	-2.28559	0.0568833	4	6	1	0	0	0	0.6	1.164	0.071	0	0	0
MSMEG_6889	transposase	-2.37036	0.198262	-1.63036	0.0529804	8	1	10	0	2	0	1.199	0.194	0.707	0	0.412	0
MSMEG_6215	conserved hypothetical protein	-2.36857	0.233773	-0.800655	0.0691749	15	2	16	16	0	0	2.249	0.388	1.131	2.278	0	0
MSMEG_1849	selB	-2.36057	0.225505	0.00855731	0.0655487	21	2	50	12	4	0	3.148	0.388	3.534	1.708	0.824	0
MSMEG_4170	ribose transport ATP-binding protein RbsA	-2.35926	0.192481	0.446338	0.0507142	11	24	42	22	0	3	1.649	4.656	2.968	3.132	0	0.676
MSMEG_5234	short-chain dehydrogenase/reductase SDR	-2.35841	0.230674	-1.16247	0.0677253	10	1	17	8	0	0	1.499	0.194	1.201	1.139	0	0
MSMEG_3974	pseudogene	-2.35763	0.233606	-1.90274	0.0690918	12	0	11	0	0	1	1.799	0	0.777	0	0	0.225
MSMEG_6186	conserved hypothetical protein	-2.35586	0.273788	-1.60362	0.0900918	7	0	28	0	3	0	1.049	0	1.979	0	0.618	0
MSMEG_5838	TetR-family protein transcriptional regulator	-2.35401	0.227848	-0.757326	0.0665023	12	3	16	17	0	0	1.799	0.582	1.131	2.42	0	0
MSMEG_1968	putative oxidoreductase	-2.35377	0.225505	-2.43443	0.0655537	0	3	13	0	0	0	0	0.582	0.919	0	0	0
MSMEG_1426	probable membrane sugar transferase	-2.34967	0.000835641	3.52919	3.27608e-05	145	103	362	19	47	34	21.74	19.98	25.583	2.705	9.68	7.659
MSMEG_2494	Xaa-Pro aminopeptidase	-2.34948	0.177473	-2.37203	0.0444067	2	3	3	0	0	0	0.3	0.582	0.212	0	0	0
MSMEG_6014	putative acyl-CoA dehydrogenase	-2.34806	0.17106	-2.38618	0.0420643	3	1	5	0	0	0	0.45	0.194	0.353	0	0	0
MSMEG_3940	universal stress protein family protein	-2.34429	0.000119269	3.82498	2.27491e-06	217	120	430	49	28	37	32.534	23.278	30.388	6.975	5.767	8.335
MSMEG_0542	antar domain protein	-2.34293	0.198505	0.306169	0.0532171	20	10	32	0	3	21	2.999	1.94	2.261	0	0.618	4.73
MSMEG_3625	ureC	-2.33804	0.0152467	2.25818	0.00140864	71	37	151	15	5	25	10.645	7.177	10.671	2.135	1.03	5.631
MSMEG_1090	glutamyl-tRNA(Gln	-2.33799	0.159385	0.741561	0.0381578	22	21	45	22	0	6	3.298	4.074	3.18	3.132	0	1.352
MSMEG_1993	MaoC like domain protein	-2.33471	0.208379	-2.39251	0.0579176	7	0	7	0	0	0	1.049	0	0.495	0	0	0
MSMEG_5584	short chain dehydrogenase	-2.33471	0.208379	-2.39251	0.0579176	7	0	7	0	0	0	1.049	0	0.495	0	0	0
MSMEG_2344	dehydrogenase	-2.33446	0.00434299	3.47842	0.00026729	183	75	348	27	11	92	27.437	14.548	24.593	3.844	2.265	20.724
MSMEG_6455	conserved hypothetical protein	-2.33206	0.013867	2.18196	0.0012392	85	36	124	20	8	9	12.744	6.983	8.763	2.847	1.648	2.027
MSMEG_0937	regX3	-2.331	0.151769	1.21443	0.0353501	34	18	81	30	0	14	5.098	3.492	5.724	4.271	0	3.154
MSMEG_6198	DNA-binding protein, putative	-2.32687	0.212242	0.203047	0.0597518	23	2	58	1	3	9	3.448	0.388	4.099	0.142	0.618	2.027
MSMEG_0995	glycosyl transferase, family protein 2	-2.32596	0.184132	-1.80961	0.0474527	5	3	5	0	0	1	0.75	0.582	0.353	0	0	0.225
MSMEG_1553	eutB	-2.32528	0.000419752	3.50489	1.37941e-05	132	131	330	31	30	28	19.79	25.411	23.321	4.413	6.179	6.307
MSMEG_1718	pseudogene	-2.32279	0.216667	-1.37582	0.0617085	10	10	3	0	0	2	1.499	1.94	0.212	0	0	0.451
MSMEG_2620	hypothetical protein	-2.32252	0.202937	-0.581529	0.0554289	21	3	15	1	7	0	3.148	0.582	1.06	0.142	1.442	0
MSMEG_4604	hypothetical protein	-2.32082	0.237968	-2.45294	0.0709652	0	2	17	0	0	0	0	0.388	1.201	0	0	0
MSMEG_6169	type II/IV secretion system protein	-2.32006	0.218253	-2.38618	0.0624118	10	0	5	0	0	0	1.499	0	0.353	0	0	0
MSMEG_0984	trap transporter, 4tm/12tm fusion protein	-2.3185	0.168915	0.646727	0.0413033	27	9	53	13	11	0	4.048	1.746	3.746	1.851	2.265	0
MSMEG_3233	cytochrome D ubiquinol oxidase subunit 1	-2.3175	0.00358265	3.36525	0.000211108	229	55	314	40	14	37	34.333	10.669	22.19	5.694	2.883	8.335
MSMEG_3628	ComA operon protein 2	-2.31708	0.112075	0.791629	0.0228794	27	25	33	2	7	4	4.048	4.849	2.332	0.285	1.442	0.901
MSMEG_0155	transcriptional regulator	-2.31608	0.23485	0.766178	0.069866	54	23	22	16	7	0	8.096	4.462	1.555	2.278	1.442	0
MSMEG_3685	conserved hypothetical protein	-2.31502	0.158187	0.720938	0.0377342	28	14	46	20	7	0	4.198	2.716	3.251	2.847	1.442	0
MSMEG_0629	trans-aconitate 2-methyltransferase	-2.31241	0.188905	-0.961058	0.0492961	5	3	22	2	0	2	0.75	0.582	1.555	0.285	0	0.451
MSMEG_1352	hydrolase, alpha/beta fold family protein	-2.3111	0.20473	0.276165	0.0561628	15	25	22	0	5	9	2.249	4.849	1.555	0	1.03	2.027
MSMEG_0684	aldehyde oxidase and xanthine dehydrogenase, molybdopterin binding	-2.30658	4.49696e-06	5.07491	2.52784e-08	474	333	960	124	88	64	71.066	64.595	67.844	17.652	18.124	14.417
MSMEG_2065	YceI like family protein	-2.3059	0.186467	-2.38618	0.0483234	5	1	3	0	0	0	0.75	0.194	0.212	0	0	0
MSMEG_0404	sigma associated protein	-2.3034	0.0912029	1.26288	0.0168656	24	40	60	7	2	12	3.598	7.759	4.24	0.996	0.412	2.703
MSMEG_4903	murI	-2.30107	0.179124	0.617487	0.0452845	16	7	84	17	1	3	2.399	1.358	5.936	2.42	0.206	0.676
MSMEG_4384	Penicillin binding protein transpeptidase domain protein	-2.29979	0.31965	-1.13685	0.115236	18	0	24	11	0	0	2.699	0	1.696	1.566	0	0
MSMEG_5276	enoyl-CoA hydratase	-2.29914	0.200518	0.754465	0.0544814	25	24	30	0	15	11	3.748	4.656	2.12	0	3.089	2.478
MSMEG_4006	transcriptional regulator, CdaR, putative	-2.29701	0.198087	-0.325812	0.0528765	10	4	32	4	0	5	1.499	0.776	2.261	0.569	0	1.126
MSMEG_5031	uracil-DNA glycosylase superfamily protein	-2.29636	0.174521	-1.03192	0.0434164	11	5	8	1	2	0	1.649	0.97	0.565	0.142	0.412	0
MSMEG_1581	conserved hypothetical protein	-2.29412	0.240564	-0.870843	0.0724673	3	14	13	11	0	0	0.45	2.716	0.919	1.566	0	0
MSMEG_4075	CoA-binding protein	-2.29377	0.199842	-2.39251	0.0539498	2	4	2	0	0	0	0.3	0.776	0.141	0	0	0
MSMEG_3357	metal-dependent phosphohydrolase, HD subdomain	-2.29086	0.18442	0.928302	0.0476068	41	11	51	8	0	33	6.147	2.134	3.604	1.139	0	7.434
MSMEG_0530	short chain dehydrogenase	-2.29054	0.00644651	2.63865	0.000445068	100	67	157	32	16	7	14.993	12.997	11.095	4.555	3.295	1.577
MSMEG_1411	universal stress protein family protein	-2.28893	0.220407	-0.37734	0.0632501	11	3	33	0	3	6	1.649	0.582	2.332	0	0.618	1.352
MSMEG_6307	glutamine-binding periplasmic protein/glutamine transport system permease protein	-2.2888	0.0316262	1.989	0.00391111	72	34	86	5	25	9	10.795	6.595	6.078	0.712	5.149	2.027
MSMEG_1410	carveol dehydrogenase	-2.28841	0.118506	1.47044	0.0247329	35	36	56	1	40	7	5.247	6.983	3.958	0.142	8.238	1.577
MSMEG_4162	conserved hypothetical protein	-2.28822	0.0845046	1.09572	0.0150505	27	28	52	6	10	2	4.048	5.431	3.675	0.854	2.06	0.451
MSMEG_5298	hypothetical protein	-2.28744	0.0532232	1.69692	0.00796805	41	46	70	6	4	21	6.147	8.923	4.947	0.854	0.824	4.73
MSMEG_6274	conserved hypothetical protein	-2.28578	0.249568	-1.95903	0.0777665	6	0	17	0	0	1	0.9	0	1.201	0	0	0.225
MSMEG_3002	para-nitrobenzyl esterase	-2.28417	0.204754	-1.55178	0.0562202	7	4	5	0	2	0	1.049	0.776	0.353	0	0.412	0
MSMEG_1140	0	-2.2837	0.198826	0.27997	0.0534464	8	6	77	3	3	4	1.199	1.164	5.442	0.427	0.618	0.901
MSMEG_1390	enoyl-CoA hydratase	-2.28326	0.243311	-1.16654	0.0736808	13	2	10	0	0	6	1.949	0.388	0.707	0	0	1.352
MSMEG_3461	katG	-2.28047	1.43877e-05	4.90417	1.18204e-07	387	267	943	95	66	85	58.022	51.793	66.642	13.524	13.593	19.147
MSMEG_2341	conserved hypothetical protein	-2.27914	0.259761	-1.21925	0.0824436	16	1	11	0	6	0	2.399	0.194	0.777	0	1.236	0
MSMEG_2264	peptidase M52, hydrogen uptake protein	-2.2788	0.0466121	1.56749	0.0066512	40	31	85	18	5	4	5.997	6.013	6.007	2.562	1.03	0.901
MSMEG_3624	urease accessory protein uref	-2.27367	0.201488	-0.617664	0.0549104	15	3	18	0	4	2	2.249	0.582	1.272	0	0.824	0.451
MSMEG_6704	shikimate 5-dehydrogenase	-2.2716	0.260497	-2.4585	0.0828148	0	9	4	0	0	0	0	1.746	0.283	0	0	0
MSMEG_5440	deoxyribonuclease	-2.27156	0.116012	0.662239	0.0240229	17	16	47	2	4	7	2.549	3.104	3.322	0.285	0.824	1.577
MSMEG_6887	amidohydrolase family protein	-2.27108	0.225505	-1.17918	0.0654362	8	5	8	0	0	5	1.199	0.97	0.565	0	0	1.126
MSMEG_5731	transcriptional regulator, GntR family protein	-2.26907	0.0667539	1.45213	0.0108434	42	15	103	15	4	6	6.297	2.91	7.279	2.135	0.824	1.352
MSMEG_2039	putative transcriptional regulator	-2.26822	0.249891	0.236662	0.0779648	30	4	33	0	3	24	4.498	0.776	2.332	0	0.618	5.406
MSMEG_2892	triene-9,17-dione monooxygenase [EC:1.14.14.12] | (GenBank	-2.26497	0.222477	-2.43443	0.0641007	4	0	10	0	0	0	0.6	0	0.707	0	0	0
MSMEG_2072	3-hydroxy-3-methylglutaryl-CoA lyase	-2.26407	0.210565	-0.144181	0.0590208	7	12	29	0	6	4	1.049	2.328	2.049	0	1.236	0.901
MSMEG_1628	oxidoreductase, short chain dehydrogenase/reductase family protein	-2.26336	0.199045	0.629061	0.0536153	14	13	65	18	8	0	2.099	2.522	4.594	2.562	1.648	0
MSMEG_2265	hypothetical protein	-2.26125	0.0488831	1.45925	0.00710912	48	21	70	7	5	10	7.197	4.074	4.947	0.996	1.03	2.253
MSMEG_0070	hypothetical protein	-2.26034	0.183096	0.442493	0.0470068	15	16	38	6	14	0	2.249	3.104	2.685	0.854	2.883	0
MSMEG_0616	conserved hypothetical protein	-2.25668	0.224363	-2.42692	0.0650001	6	0	7	0	0	0	0.9	0	0.495	0	0	0
MSMEG_4169	3-oxoacyl-[acyl-carrier-protein] reductase	-2.25668	0.224363	-2.42692	0.0650001	6	0	7	0	0	0	0.9	0	0.495	0	0	0
MSMEG_3356	conserved hypothetical protein TIGR00026	-2.25594	0.245963	-1.02777	0.0754409	5	6	13	0	0	8	0.75	1.164	0.919	0	0	1.802
MSMEG_6510	ABC-type drug export system, membrane protein	-2.25516	0.182562	-0.731306	0.0467325	7	6	16	2	3	0	1.049	1.164	1.131	0.285	0.618	0
MSMEG_6626	short-chain dehydrogenase/reductase SDR	-2.25253	0.261036	-2.41256	0.0832622	1	11	1	0	0	0	0.15	2.134	0.071	0	0	0
MSMEG_5350	PPE family protein, putative	-2.25228	0.216116	-1.74136	0.0612714	4	1	12	2	0	0	0.6	0.194	0.848	0.285	0	0
MSMEG_4316	methylated-DNA--protein-cysteine methyltransferase	-2.25103	0.224156	-1.47446	0.0648106	5	3	9	0	0	3	0.75	0.582	0.636	0	0	0.676
MSMEG_2257	cytochrome P450-terp	-2.24994	0.292311	-0.986156	0.0998527	19	1	14	0	11	0	2.849	0.194	0.989	0	2.265	0
MSMEG_1217	ABC-type transport system ATP-binding protein I	-2.24845	0.22471	-2.38618	0.0651329	5	3	1	0	0	0	0.75	0.582	0.071	0	0	0
MSMEG_1497	acyl-CoA dehydrogenase family protein member 8	-2.24705	0.223655	0.270046	0.0646336	14	8	40	0	5	16	2.099	1.552	2.827	0	1.03	3.604
MSMEG_6879	integral membrane protein of the ABC-type Nat permease for neutral amino acids NatD	-2.24696	0.205438	-1.85786	0.0565264	3	4	5	0	1	0	0.45	0.776	0.353	0	0.206	0
MSMEG_2131	acyl-CoA synthase	-2.24677	0.257511	-0.967956	0.081544	3	6	18	12	0	0	0.45	1.164	1.272	1.708	0	0
MSMEG_1159	ABC transporter component A	-2.24667	0.240179	-2.41256	0.0722464	11	0	4	0	0	0	1.649	0	0.283	0	0	0
MSMEG_3006	Fe-dependent alcohol dehydrogenase	-2.24639	0.20473	-2.4585	0.0561806	1	1	9	0	0	0	0.15	0.194	0.636	0	0	0
MSMEG_6834	alcohol dehydrogenase	-2.24548	0.229201	-2.42692	0.0670622	7	0	6	0	0	0	1.049	0	0.424	0	0	0
MSMEG_4116	3-hydroxybutyryl-CoA dehydrogenase	-2.23758	0.201556	0.102628	0.0549935	26	9	20	12	3	0	3.898	1.746	1.413	1.708	0.618	0
MSMEG_0050	conserved hypothetical protein	-2.23659	0.255186	-0.0356652	0.0803531	7	7	44	0	3	14	1.049	1.358	3.109	0	0.618	3.154
MSMEG_1412	amino acid permease	-2.23459	0.321733	-1.7591	0.116454	0	5	28	0	0	2	0	0.97	1.979	0	0	0.451
MSMEG_3885	DEAD/DEAH box helicase	-2.23408	0.0178528	2.15204	0.00173707	61	42	114	9	23	8	9.146	8.147	8.056	1.281	4.737	1.802
MSMEG_1158	5-oxovalerate dehydrogenase	-2.23346	0.196884	0.307311	0.0523152	12	22	29	8	7	0	1.799	4.268	2.049	1.139	1.442	0
MSMEG_0733	dapB	-2.23346	0.247793	-0.573394	0.0766452	3	21	18	0	1	6	0.45	4.074	1.272	0	0.206	1.352
MSMEG_0280	alpha/beta hydrolase fold	-2.23276	0.00180501	2.90774	8.7675e-05	113	68	198	26	16	19	16.942	13.191	13.993	3.701	3.295	4.28
MSMEG_5343	conserved hypothetical protein	-2.23097	0.000688037	6.06248	2.48915e-05	580	1332	1552	192	224	126	86.958	258.381	109.68	27.332	46.134	28.383
MSMEG_6473	tetracenomycin polyketide synthesis O-methyltransferase TcmP	-2.22974	0.20657	-0.726687	0.0570416	14	3	14	6	1	0	2.099	0.582	0.989	0.854	0.206	0
MSMEG_0800	hypothetical protein	-2.2248	0.265436	-2.47599	0.0853925	1	0	26	0	0	0	0.15	0	1.837	0	0	0
MSMEG_5125	YceI like family protein	-2.22306	0.255373	-1.24745	0.0805358	7	2	13	0	6	0	1.049	0.388	0.919	0	1.236	0
MSMEG_6594	amino acid ABC transporter, permease protein, 3-TM region, His/Glu/Gln/Arg/opine	-2.22279	0.274854	-0.89155	0.0905219	3	6	20	15	0	0	0.45	1.164	1.413	2.135	0	0
MSMEG_3929	[NiFe] hydrogenase, delta subunit, putative	-2.22253	0.232433	-0.364597	0.0684769	20	2	25	5	0	4	2.999	0.388	1.767	0.712	0	0.901
MSMEG_4713	HpcH/HpaI aldolase/citrate lyase family protein	-2.2205	0.193824	0.256456	0.0512917	20	16	22	7	7	0	2.999	3.104	1.555	0.996	1.442	0
MSMEG_4167	alcohol dehydrogenase B	-2.22012	0.143536	1.11218	0.0326783	32	43	32	3	5	8	4.798	8.341	2.261	0.427	1.03	1.802
MSMEG_2014	molybdenum import ATP-binding protein ModC	-2.21931	0.283265	-0.189423	0.0956018	41	4	14	0	16	1	6.147	0.776	0.989	0	3.295	0.225
MSMEG_2499	ABC transporter, membrane spanning protein, putative	-2.21895	0.271124	-1.14701	0.0889418	20	2	7	0	0	6	2.999	0.388	0.495	0	0	1.352
MSMEG_6573	conserved hypothetical protein	-2.21634	0.256313	-2.41725	0.0809797	14	0	3	0	0	0	2.099	0	0.212	0	0	0
MSMEG_6524	ABC Polyamine/Opine/Phosphonate transporter, periplasmic ligand binding protein	-2.21332	0.0153463	2.33037	0.00143111	56	40	175	14	19	10	8.396	7.759	12.367	1.993	3.913	2.253
MSMEG_5786	thiredoxin	-2.21137	0.240179	-0.239211	0.0721811	20	10	13	0	12	1	2.999	1.94	0.919	0	2.471	0.225
MSMEG_6715	AP endonuclease, family protein 2	-2.20968	0.331913	-2.31161	0.121609	22	3	0	0	0	0	3.298	0.582	0	0	0	0
MSMEG_3694	feruloyl-CoA synthetase	-2.20953	0.193311	0.273639	0.0511	20	12	27	14	4	0	2.999	2.328	1.908	1.993	0.824	0
MSMEG_3597	hypothetical protein	-2.20891	0.204453	-2.45294	0.0560198	2	2	3	0	0	0	0.3	0.388	0.212	0	0	0
MSMEG_3090	ribose transport system permease protein RbsC	-2.20722	0.255202	-1.19061	0.080445	1	9	19	1	0	2	0.15	1.746	1.343	0.142	0	0.451
MSMEG_0696	alanine-rich protein	-2.20627	0.0446412	1.9025	0.0062091	41	49	104	24	4	8	6.147	9.505	7.35	3.416	0.824	1.802
MSMEG_0084	phosphocarrier protein hpr	-2.20228	0.374505	-1.31	0.147956	0	20	22	0	0	5	0	3.88	1.555	0	0	1.126
MSMEG_1305	TetR family protein regulatory protein	-2.19729	0.208245	-0.049582	0.0577622	8	12	29	8	4	0	1.199	2.328	2.049	1.139	0.824	0
MSMEG_5472	5,10-methenyltetrahydrofolate synthetase	-2.19687	0.23898	-2.43443	0.0713717	3	4	1	0	0	0	0.45	0.776	0.071	0	0	0
MSMEG_5300	short-chain type dehydrogenase/reductase	-2.19678	0.273469	-0.859499	0.0899475	3	10	15	14	0	0	0.45	1.94	1.06	1.993	0	0
MSMEG_5166	Na+/solute symporter	-2.1961	0.104111	1.43507	0.020468	22	53	67	10	4	7	3.298	10.281	4.735	1.424	0.824	1.577
MSMEG_3091	ribose transport ATP-binding protein RbsA	-2.19608	0.265444	-1.28859	0.0854804	2	14	8	0	4	0	0.3	2.716	0.565	0	0.824	0
MSMEG_4567	conserved hypothetical protein	-2.19514	0.0613543	1.42729	0.00964797	37	20	85	14	4	6	5.547	3.88	6.007	1.993	0.824	1.352
MSMEG_4301	acyl-CoA synthase	-2.1936	0.00406266	2.80763	0.000248804	118	73	146	22	19	15	17.691	14.161	10.318	3.132	3.913	3.379
MSMEG_6593	ATP-binding protein	-2.19208	0.263755	-1.38878	0.0844714	2	6	12	0	0	4	0.3	1.164	0.848	0	0	0.901
MSMEG_3096	hypothetical protein	-2.1903	0.262237	-1.01889	0.0837963	6	15	6	0	6	0	0.9	2.91	0.424	0	1.236	0
MSMEG_0045	hypothetical protein	-2.18888	0.105166	1.26344	0.0207209	32	18	80	18	10	1	4.798	3.492	5.654	2.562	2.06	0.225
MSMEG_5558	hypothetical protein	-2.18729	0.277045	1.02093	0.0916827	73	20	25	10	0	25	10.945	3.88	1.767	1.424	0	5.631
MSMEG_0503	DeoR-family protein transcriptional regulator	-2.18307	0.21682	-2.48524	0.0618349	1	1	8	0	0	0	0.15	0.194	0.565	0	0	0
MSMEG_0529	probable serine/threonine-protein kinase PknK	-2.18194	0.0565724	1.46284	0.00869323	43	24	71	14	4	6	6.447	4.656	5.018	1.993	0.824	1.352
MSMEG_2274	hypC	-2.17986	0.243532	-2.47299	0.074052	3	0	11	0	0	0	0.45	0	0.777	0	0	0
MSMEG_0621	low molecular weight protein antigen 7	-2.17697	0.265436	-1.29979	0.0853685	3	5	12	0	0	5	0.45	0.97	0.848	0	0	1.126
MSMEG_4001	ribose transport system permease protein RbsC	-2.17624	0.251325	-2.48212	0.0785346	2	0	15	0	0	0	0.3	0	1.06	0	0	0
MSMEG_1331	enoyl-CoA hydratase	-2.1706	0.200047	0.866359	0.0540451	33	18	37	9	0	24	4.948	3.492	2.615	1.281	0	5.406
MSMEG_4325	malonyl CoA-acyl carrier protein transacylase	-2.1696	0.000310669	4.29485	9.40032e-06	349	132	544	89	28	65	52.325	25.605	38.445	12.669	5.767	14.642
MSMEG_1551	hypothetical protein	-2.16921	0.12302	1.1494	0.0261183	30	34	46	20	2	3	4.498	6.595	3.251	2.847	0.412	0.676
MSMEG_1961	conserved hypothetical protein	-2.16868	0.209358	0.0846881	0.0584922	15	9	27	4	11	0	2.249	1.746	1.908	0.569	2.265	0
MSMEG_6006	conserved hypothetical protein	-2.16723	0.317551	-1.65275	0.113646	8	0	20	0	3	0	1.199	0	1.413	0	0.618	0
MSMEG_6219	ATPase family protein associated with various cellular activities (AAA	-2.16693	0.261523	-0.120894	0.0834552	19	2	37	6	0	7	2.849	0.388	2.615	0.854	0	1.577
MSMEG_1969	MerR-family protein transcriptional regulator	-2.16575	0.243819	-2.46709	0.0743526	5	0	7	0	0	0	0.75	0	0.495	0	0	0
MSMEG_0888	conserved hypothetical protein	-2.1649	0.230674	-1.8986	0.0676431	6	2	4	0	1	0	0.9	0.388	0.283	0	0.206	0
MSMEG_4518	conserved hypothetical protein	-2.16392	0.234583	-1.95692	0.0696514	4	1	8	0	0	1	0.6	0.194	0.565	0	0	0.225
MSMEG_5218	conserved hypothetical protein	-2.16392	0.234583	-1.95692	0.0696514	4	1	8	0	0	1	0.6	0.194	0.565	0	0	0.225
MSMEG_2172	dicarboxylate-carrier protein	-2.1631	0.233241	-0.867976	0.0688438	13	3	12	0	1	4	1.949	0.582	0.848	0	0.206	0.901
MSMEG_3402	cytosine permease, putative	-2.16183	0.233606	-1.63444	0.0690138	4	6	4	2	0	0	0.6	1.164	0.283	0.285	0	0
MSMEG_6743	lactoylglutathione lyase	-2.16069	0.212242	0.385975	0.0597222	19	18	25	5	14	0	2.849	3.492	1.767	0.712	2.883	0
MSMEG_4698	conserved hypothetical protein	-2.16063	0.243532	0.466413	0.0741337	17	25	23	0	8	11	2.549	4.849	1.625	0	1.648	2.478
MSMEG_0896	integral membrane transport protein	-2.15916	0.244359	-0.315469	0.0746622	13	9	16	0	1	12	1.949	1.746	1.131	0	0.206	2.703
MSMEG_1144	virulence factor Mce family protein	-2.15763	0.334864	-2.37203	0.123366	17	3	0	0	0	0	2.549	0.582	0	0	0	0
MSMEG_4781	conserved hypothetical protein	-2.15479	0.269559	-1.19812	0.0878069	9	10	4	0	0	4	1.349	1.94	0.283	0	0	0.901
MSMEG_0752	fbaA	-2.15341	0.101295	1.16181	0.0196955	41	22	42	4	11	4	6.147	4.268	2.968	0.569	2.265	0.901
MSMEG_6790	AP endonuclease, family protein 2	-2.15333	0.340571	-2.43443	0.127039	3	13	0	0	0	0	0.45	2.522	0	0	0	0
MSMEG_2121	multiphosphoryl transfer protein (MTP	-2.14938	0.0217284	2.15857	0.00227368	49	47	116	9	11	19	7.346	9.117	8.198	1.281	2.265	4.28
MSMEG_3398	integral membrane transport protein	-2.14598	0.33489	-2.38618	0.123762	16	3	0	0	0	0	2.399	0.582	0	0	0	0
MSMEG_2104	GntR-family protein transcriptional regulator	-2.14589	0.281271	-0.555318	0.0945812	26	2	15	0	1	9	3.898	0.388	1.06	0	0.206	2.027
MSMEG_0158	formyl-coenzyme A transferase	-2.14573	0.0574795	2.13492	0.0088481	57	61	99	32	2	18	8.546	11.833	6.996	4.555	0.412	4.055
MSMEG_0060	conserved hypothetical protein	-2.14384	0.0696275	1.86939	0.0115337	43	52	90	29	11	2	6.447	10.087	6.36	4.128	2.265	0.451
MSMEG_0330	transcriptional regulator, LuxR family protein	-2.14167	0.266163	-1.78328	0.0859333	4	10	2	0	0	1	0.6	1.94	0.141	0	0	0.225
MSMEG_0857	conserved hypothetical protein	-2.13599	0.265658	-1.13237	0.0856171	10	3	8	8	0	0	1.499	0.582	0.565	1.139	0	0
MSMEG_6816	molybdopterin oxidoreductase	-2.1345	0.243746	0.259007	0.0742692	24	10	22	0	6	11	3.598	1.94	1.555	0	1.236	2.478
MSMEG_2163	aldehyde dehydrogenase	-2.13373	0.237547	0.0646036	0.0708054	16	11	21	0	10	4	2.399	2.134	1.484	0	2.06	0.901
MSMEG_6179	acetyl-coenzyme A synthetase	-2.13095	4.09926e-05	4.64675	5.1994e-07	302	245	704	107	60	53	45.278	47.525	49.752	15.232	12.357	11.939
MSMEG_5325	hypothetical protein	-2.12981	0.279457	0.434585	0.0930354	7	20	44	0	12	10	1.049	3.88	3.109	0	2.471	2.253
MSMEG_5627	Rieske [2Fe-2S] domain protein	-2.12958	0.248626	-2.46709	0.0771178	5	2	1	0	0	0	0.75	0.388	0.071	0	0	0
MSMEG_6733	hydrolase, carbon-nitrogen family protein	-2.12808	0.347081	-0.452834	0.131247	8	1	54	21	1	0	1.199	0.194	3.816	2.989	0.206	0
MSMEG_6012	putative acyl-CoA dehydrogenase	-2.12761	0.249891	-0.45452	0.0780145	6	15	15	1	9	0	0.9	2.91	1.06	0.142	1.854	0
MSMEG_2953	ethyl tert-butyl ether degradation EthD	-2.12662	0.12302	0.743235	0.0261099	25	14	41	6	2	6	3.748	2.716	2.897	0.854	0.412	1.352
MSMEG_4108	transhydrogenase subunit beta [EC:1.6.1.2 7.1.1.1] | (GenBank	-2.12528	0.130932	0.635208	0.028402	19	15	39	3	4	5	2.849	2.91	2.756	0.427	0.824	1.126
MSMEG_0610	beta-lactamase	-2.1233	0.254721	-2.49486	0.0800363	3	0	10	0	0	0	0.45	0	0.707	0	0	0
MSMEG_0894	dihydrodipicolinate reductase	-2.122	0.288074	-2.00552	0.097669	7	0	12	0	0	1	1.049	0	0.848	0	0	0.225
MSMEG_2169	accD	-2.12093	0.265444	-1.81594	0.0855099	5	7	2	0	0	1	0.75	1.358	0.141	0	0	0.225
MSMEG_5697	integral membrane protein	-2.11912	0.254915	-0.467145	0.080134	16	1	32	3	1	2	2.399	0.194	2.261	0.427	0.206	0.451
MSMEG_3932	14 kDa antigen	-2.11903	0.00137098	4.18409	6.16528e-05	180	238	431	30	69	67	26.987	46.167	30.459	4.271	14.211	15.092
MSMEG_6695	cytochrome P450	-2.1154	0.247793	-2.51534	0.076639	1	4	2	0	0	0	0.15	0.776	0.141	0	0	0
MSMEG_4883	AMP-dependent synthetase and ligase	-2.1142	0.23104	-2.51534	0.0679769	1	2	4	0	0	0	0.15	0.388	0.283	0	0	0
MSMEG_6026	3-hydroxybutyrate dehydrogenase	-2.11357	0.342234	-0.948453	0.128498	1	24	13	11	0	0	0.15	4.656	0.919	1.566	0	0
MSMEG_6779	conserved hypothetical protein, putative	-2.11244	0.271481	0.228768	0.0891372	17	3	56	10	10	0	2.549	0.582	3.958	1.424	2.06	0
MSMEG_4852	enoyl-CoA hydratase, putative	-2.10824	0.267954	-1.93877	0.0871123	1	7	5	0	1	0	0.15	1.358	0.353	0	0.206	0
MSMEG_5282	transcriptional regulator	-2.10218	0.229371	0.0803395	0.0671451	21	10	19	8	0	5	3.148	1.94	1.343	1.139	0	1.126
MSMEG_6047	cation ABC transporter, periplasmic cation-binding protein, putative	-2.10006	0.248991	-0.252155	0.0773395	9	15	16	0	8	2	1.349	2.91	1.131	0	1.648	0.451
MSMEG_6775	major facilitator superfamily protein transporter	-2.09876	0.312688	-0.923482	0.110419	5	5	15	0	13	0	0.75	0.97	1.06	0	2.677	0
MSMEG_5718	transcriptional regulator, TetR family protein	-2.09817	0.308228	0.0938627	0.108	27	2	38	3	23	0	4.048	0.388	2.685	0.427	4.737	0
MSMEG_4547	acyl-CoA dehydrogenase family protein	-2.09701	0.170908	0.928019	0.0420003	27	12	63	30	1	3	4.048	2.328	4.452	4.271	0.206	0.676
MSMEG_1620	conserved hypothetical protein	-2.09336	0.279633	-1.45477	0.0932646	6	2	9	0	4	0	0.9	0.388	0.636	0	0.824	0
MSMEG_1798	major facilitator superfamily protein	-2.09257	0.240179	0.147923	0.0721157	18	6	32	15	0	4	2.699	1.164	2.261	2.135	0	0.901
MSMEG_0182	epoxide hydrolase 1	-2.0921	0.260803	-1.67461	0.0829622	4	4	5	0	2	0	0.6	0.776	0.353	0	0.412	0
MSMEG_0095	methyltransferase	-2.09145	0.229467	0.896608	0.0672061	20	28	40	8	0	30	2.999	5.431	2.827	1.139	0	6.758
MSMEG_6299	glyoxylate reductase	-2.08936	0.230674	-2.51534	0.0677381	2	1	4	0	0	0	0.3	0.194	0.283	0	0	0
[truncated: 6,172 more rows]

## Sheet: small RNA SEQ Mtb
Supplementary Table S3
[truncated: 4,173 more rows]
